# Supplementary material for: Every animal matters! Evaluating the selectivity of a Mediterranean bottom trawl fishery from a species community perspective
Source: PLoS One. 2023 Mar 23;18(3):e0283362. doi: 10.1371/journal.pone.0283362 (PMC10035856; doi:10.1371/journal.pone.0283362)
Supplement: S1 File — Data is divided into: haul data; catch data; frequency distribution data. (XLSX) [file pone.0283362.s002.xlsx]

## Sheet: Haul Data
ID	IDNet	Date	Haul_start	Haul_end	In_Lat	Fin_Lat	In_Long	Fin_Long	In_Depth	Fin_Depth	Duration	Total Catch (Kg)
2956	10602	2022-02-16	09:03	10:03	43°51.42'	43°48.80'	13°30.79'	13°35.51'	58.4	59.6	60	0
2957	10601	2022-02-16	13:49	14:49	43°55.30'	43°52.81'	13°25.18'	13°28.86'	55.4	56.3	60	65020
2958	10601	2022-02-17	09:05	10:05	43°51.88'	43°54.31'	13°29.40'	13°25.73'	55.7	54.8	60	50560
2959	10601	2022-02-17	10:50	12:05	43°54.12'	43°51.32'	13°26.33'	13°31.20'	56.2	57.7	60	71720
2960	10601	2022-02-17	14:10	15:10	43°51.37'	43°54.08'	13°31.27'	13°26.29'	57.6	56.7	60	55980
2961	10601	2022-02-17	15:49	16:43	43°53.55'	43°51.48'	13°28.60'	13°31.90'	57.3	59.1	54	46840
2962	10601	2022-02-18	09:30	10:26	43°50.58'	43°52.64'	13°30.10'	13°26.93'	53.9	53.4	56	54060
2963	10601	2022-02-18	11:00	11:55	43°52.92'	43°51.06'	13°27.27'	13°31.30'	56	57.2	55	55520
2964	10601	2022-02-18	13:41	14:41	43°51.52'	43°53.75'	13°30.85'	13°27.12'	56.8	55.6	60	53200
2965	10601	2022-02-18	15:15	16:14	43°53.67'	43°50.72'	13°27.22'	13°30.70'	55.4	55.3	59	63100
2966	10601	2022-02-23	13:20	14:20	43°51.18'	43°53.48'	13°30.53'	13°26.41'	56.1	54	60	42940
2967	10601	2022-02-23	14:53	15:53	43°53.51'	43°51.22'	13°26.53'	13°31.04'	54.3	57.1	60	69600
2968	10601	2022-02-24	08:46	09:46	43°51.57'	43°53.73'	13°30.97'	13°26.61'	57.1	54.7	60	62260
2969	10601	2022-02-24	10:20	11:20	43°53.95'	43°56.69'	13°26.26'	13°22.40'	54	54	60	64720
2970	10601	2022-02-24	12:08	13:08	43°57.42'	44°00.14'	13°21.56'	13°17.66'	53.8	53.2	60	100260
2971	10601	2022-02-24	13:39	14:39	44°00.20'	43°57.54'	13°17.70'	13°21.71'	53.5	54.3	60	75660
2972	10601	2022-02-24	15:12	16:12	43°57.49'	43°54.69'	13°21.53'	13°25.65'	54.4	54.8	60	66020
2973	10601	2022-02-25	09:08	10:08	43°55.06'	43°57.83'	13°25.56'	13°21.94'	55.6	55.4	60	47480
2974	10601	2022-02-25	10:38	11:38	43°57.75'	43°54.96'	13°22.07'	13°25.87'	55.9	55.8	60	56500
2975	10601	2022-02-25	13:27	14:27	43°55.21'	43°52.18'	13°25.67'	13°29.40'	56	56.1	60	51580

## Sheet: Catch Data
ID	GenSpec	Fate	CdComp	Species Weight	Species Subsample	Number Subsample
2957	Liocarcinus depurator	DISCARD	1023	20680	864	80
2957	Mullus barbatus	COMMERCIAL	1023	2279	2279	60
2957	Merluccius merluccius	COMMERCIAL	1023	11620	11620	81
2957	Merluccius merluccius	DISCARD	1023	618	618	16
2957	Lophius spp	COMMERCIAL	1023	2273	2273	1
2957	Raja asterias	COMMERCIAL	1023	1371	1371	2
2957	Raja asterias	DISCARD	1023	31	31	1
2957	Trisopterus minutus capelanus	COMMERCIAL	1023	1532	1532	47
2957	Chelidonichthys lucernus	COMMERCIAL	1023	2923	2923	22
2957	Alosa fallax	DISCARD	1023	593	593	3
2957	Uranoscopus scaber	COMMERCIAL	1023	219	219	1
2957	Uranoscopus scaber	DISCARD	1023	25	25	1
2957	Trachinus draco	DISCARD	1023	35	35	1
2957	Serranus hepatus	DISCARD	1023	204	204	15
2957	Eutrigla gurnardus	DISCARD	1023	75	75	4
2957	Blennius ocellaris	DISCARD	1023	290	290	8
2957	Squilla mantis	COMMERCIAL	1023	84	84	2
2957	Melicertus kerathurus	COMMERCIAL	1023	36	36	1
2957	Cepola macrophthalma	DISCARD	1023	64	64	3
2957	Pagellus erythrinus	DISCARD	1023	12	12	1
2957	Scomber scombrus	COMMERCIAL	1023	432	432	4
2957	Sardina pilchardus	DISCARD	1023	727	727	33
2957	Trachurus mediterraneus	DISCARD	1023	206	206	10
2957	Engraulis encrasicolus	DISCARD	1023	12	12	3
2957	Solea solea	COMMERCIAL	1023	281	281	2
2957	Sepia officinalis	COMMERCIAL	1023	684	684	6
2957	Medorippe lanata	DISCARD	1023	70	70	5
2957	Arnoglossus laterna	COMMERCIAL	1023	85	85	4
2957	Arnoglossus laterna	DISCARD	1023	731	731	129
2957	Sardinella aurita	DISCARD	1023	56	56	1
2957	Alloteuthis media	COMMERCIAL	1023	1031	1031	117
2957	Illex coindetii	COMMERCIAL	1023	935	935	28
2957	Nephrops norvegicus	COMMERCIAL	1023	104	104	1
2957	Loligo vulgaris	COMMERCIAL	1023	184	184	2
2957	Debris legname	DEBRIS	1023	5140	5140
2957	Debris plastico	DEBRIS	1023	510	510
2957	Debris conchiglie	DEBRIS	1023	880	880
2957	Uova razza	DISCARD	1023	131	131	117
2957	Stichopus regalis	DISCARD	1023	315	315	1
2957	Aphrodite aculeata	DISCARD	1023	177	177	3
2957	Ocnus planci	DISCARD	1023	138	138	5
2957	Phallusia mamillata	DISCARD	1023	80	80	1
2957	Eledone spp	COMMERCIAL	1023	310	310	1
2957	Marthasterias glacialis	DISCARD	1023	220	220	1
2957	Citharus linguatula	COMMERCIAL	1023	864	864	49
2958	Merluccius merluccius	COMMERCIAL	1023	11952	11952	76
2958	Merluccius merluccius	DISCARD	1023	528	528	14
2958	Mullus barbatus	COMMERCIAL	1023	1222	1222	29
2958	Loligo vulgaris	COMMERCIAL	1023	813	813	5
2958	Trisopterus minutus capelanus	COMMERCIAL	1023	1338	1338	37
2958	Pagellus erythrinus	DISCARD	1023	55	55	2
2958	Cepola macrophthalma	DISCARD	1023	50	50	2
2958	Trachinus draco	COMMERCIAL	1023	302	302	4
2958	Sardina pilchardus	DISCARD	1023	511	511	31
2958	Liocarcinus depurator	DISCARD	1023	16700	2080	191
2958	Illex coindetii	COMMERCIAL	1023	979	979	38
2958	Sepia officinalis	COMMERCIAL	1023	175	175	2
2958	Sepia elegans	COMMERCIAL	1023	35	35	2
2958	Lophius spp	COMMERCIAL	1023	650	650	2
2958	Raja asterias	COMMERCIAL	1023	312	312	1
2958	Trachurus mediterraneus	DISCARD	1023	80	80	3
2958	Engraulis encrasicolus	DISCARD	1023	88	88	11
2958	Gobius niger	DISCARD	1023	70	70	3
2958	Scorpaena notata	DISCARD	1023	181	181	6
2958	Alloteuthis media	COMMERCIAL	1023	526	526	56
2958	Serranus hepatus	DISCARD	1023	50	50	3
2958	Eutrigla gurnardus	DISCARD	1023	70	70	4
2958	Blennius ocellaris	DISCARD	1023	50	50	1
2958	Boops boops	DISCARD	1023	50	50	1
2958	Arnoglossus laterna	COMMERCIAL	1023	46	46	2
2958	Arnoglossus laterna	DISCARD	1023	707	707	120
2958	Citharus linguatula	COMMERCIAL	1023	1006	1006	60
2958	Debris legname	DEBRIS	1023	2600	2600
2958	Debris conchiglie	DEBRIS	1023	514	514
2958	Debris plastico	DEBRIS	1023	600	600
2958	Nephrops norvegicus	COMMERCIAL	1023	500	500	2
2958	Squilla mantis	COMMERCIAL	1023	126	126	3
2958	Melicertus kerathurus	COMMERCIAL	1023	35	35	1
2958	Parapenaeus longirostris	DISCARD	1023	21	21	4
2958	Dardanus arrosor	DISCARD	1023	50	50	1
2958	Ocnus planci	DISCARD	1023	375	375	11
2958	Marthasterias glacialis	DISCARD	1023	220	220	3
2958	Uova razza	DISCARD	1023	70	70	36
2958	Phallusia mamillata	DISCARD	1023	320	320	4
2958	Stichopus regalis	DISCARD	1023	197	197	1
2958	Aphrodite aculeata	DISCARD	1023	110	110	2
2958	Medorippe lanata	DISCARD	1023	81	81	5
2958	Scomber scombrus	COMMERCIAL	1023	875	875	9
2958	Chelidonichthys lucernus	COMMERCIAL	1023	2400	2400	18
2959	Liocarcinus depurator	DISCARD	1023	31700	1400	95
2959	Scomber scombrus	COMMERCIAL	1023	1565	1565	15
2959	Chelidonichthys lucernus	COMMERCIAL	1023	2463	2463	19
2959	Eutrigla gurnardus	DISCARD	1023	267	267	9
2959	Mullus barbatus	COMMERCIAL	1023	1448	1448	40
2959	Merluccius merluccius	COMMERCIAL	1023	10860	10860	78
2959	Merluccius merluccius	DISCARD	1023	692	692	17
2959	Squilla mantis	COMMERCIAL	1023	186	186	4
2959	Melicertus kerathurus	COMMERCIAL	1023	19	19	1
2959	Raja asterias	COMMERCIAL	1023	1241	1241	3
2959	Eledone spp	COMMERCIAL	1023	534	534	1
2959	Sepia officinalis	COMMERCIAL	1023	420	420	3
2959	Lophius spp	COMMERCIAL	1023	2840	2840	3
2959	Alosa fallax	DISCARD	1023	79	79	1
2959	Merlangius merlangus	COMMERCIAL	1023	67	67	1
2959	Loligo vulgaris	COMMERCIAL	1023	1126	1126	9
2959	Alloteuthis media	COMMERCIAL	1023	364	364	39
2959	Illex coindetii	COMMERCIAL	1023	774	774	33
2959	Medorippe lanata	DISCARD	1023	124	124	5
2959	Blennius ocellaris	DISCARD	1023	69	69	3
2959	Sardina pilchardus	DISCARD	1023	113	113	8
2959	Trachurus mediterraneus	DISCARD	1023	131	131	6
2959	Pagellus erythrinus	DISCARD	1023	102	102	4
2959	Serranus hepatus	DISCARD	1023	147	147	9
2959	Cepola macrophthalma	DISCARD	1023	35	35	1
2959	Spicara maena	DISCARD	1023	18	18	1
2959	Gobius niger	DISCARD	1023	49	49	2
2959	Parapenaeus longirostris	DISCARD	1023	31	31	5
2959	Engraulis encrasicolus	DISCARD	1023	16	16	3
2959	Trisopterus minutus capelanus	COMMERCIAL	1023	1327	1327	49
2959	Microchirus variegatus	DISCARD	1023	20	20	1
2959	Arnoglossus laterna	COMMERCIAL	1023	94	94	5
2959	Arnoglossus laterna	DISCARD	1023	850	850	138
2959	Debris conchiglie	DEBRIS	1023	2100	2100
2959	Debris legname	DEBRIS	1023	2600	2600
2959	Marthasterias glacialis	DISCARD	1023	600	600	3
2959	Ocnus planci	DISCARD	1023	100	100	5
2959	Debris plastico	DEBRIS	1023	1680	1680
2959	Uova razza	DISCARD	1023	149	149	94
2959	Aphrodite aculeata	DISCARD	1023	50	50	1
2959	Phallusia mamillata	DISCARD	1023	200	200	3
2959	Citharus linguatula	COMMERCIAL	1023	947	947	61
2960	Liocarcinus depurator	DISCARD	1023	25020	740	54
2960	Loligo vulgaris	COMMERCIAL	1023	416	416	3
2960	Raja asterias	COMMERCIAL	1023	981	981	1
2960	Lophius spp	COMMERCIAL	1023	1289	1289	3
2960	Solea solea	COMMERCIAL	1023	150	150	1
2960	Alloteuthis media	COMMERCIAL	1023	293	293	28
2960	Trisopterus minutus capelanus	COMMERCIAL	1023	697	697	23
2960	Sphyraena sphyraena	DISCARD	1023	87	87	1
2960	Citharus linguatula	COMMERCIAL	1023	772	772	37
2960	Arnoglossus laterna	COMMERCIAL	1023	70	70	3
2960	Arnoglossus laterna	DISCARD	1023	797	797	130
2960	Engraulis encrasicolus	DISCARD	1023	540	540	70
2960	Cepola macrophthalma	DISCARD	1023	26	26	1
2960	Sardina pilchardus	DISCARD	1023	362	362	32
2960	Sepia officinalis	COMMERCIAL	1023	692	692	9
2960	Sepia elegans	COMMERCIAL	1023	190	190	4
2960	Blennius ocellaris	DISCARD	1023	131	131	4
2960	Uranoscopus scaber	COMMERCIAL	1023	217	217	2
2960	Trachurus mediterraneus	DISCARD	1023	54	54	3
2960	Serranus hepatus	DISCARD	1023	127	127	7
2960	Gobius niger	DISCARD	1023	50	50	2
2960	Merlangius merlangus	COMMERCIAL	1023	93	93	1
2960	Eutrigla gurnardus	DISCARD	1023	210	210	7
2960	Pagellus erythrinus	DISCARD	1023	21	21	1
2960	Lepidotrigla cavillone	DISCARD	1023	13	13	1
2960	Parapenaeus longirostris	DISCARD	1023	16	16	2
2960	Microchirus variegatus	DISCARD	1023	20	20	2
2960	Lesuerigobius friesii	DISCARD	1023	9	9	3
2960	Nephrops norvegicus	COMMERCIAL	1023	142	142	1
2960	Squilla mantis	COMMERCIAL	1023	525	525	12
2960	Melicertus kerathurus	COMMERCIAL	1023	65	65	3
2960	Marthasterias glacialis	DISCARD	1023	490	490	2
2960	Debris conchiglie	DEBRIS	1023	670	670
2960	Debris legname	DEBRIS	1023	772	772
2960	Debris plastico	DEBRIS	1023	520	520
2960	Phallusia mamillata	DISCARD	1023	80	80	2
2960	Medorippe lanata	DISCARD	1023	40	40	2
2960	Goneplax rhomboides	DISCARD	1023	72	72	7
2960	Aphrodite aculeata	DISCARD	1023	60	60	1
2960	Uova razza	DISCARD	1023	81	81	66
2960	Merluccius merluccius	COMMERCIAL	1023	6440	6440	42
2960	Merluccius merluccius	DISCARD	1023	320	320	11
2960	Scomber scombrus	COMMERCIAL	1023	2320	2320	23
2960	Mullus barbatus	COMMERCIAL	1023	1340	1340	37
2960	Chelidonichthys lucernus	COMMERCIAL	1023	1680	1680	14
2960	Illex coindetii	COMMERCIAL	1023	740	740	14
2961	Liocarcinus depurator	DISCARD	1023	18720	1200	73
2961	Merluccius merluccius	COMMERCIAL	1023	6460	6460	39
2961	Merluccius merluccius	DISCARD	1023	470	470	16
2961	Scomber scombrus	COMMERCIAL	1023	960	960	10
2961	Chelidonichthys lucernus	COMMERCIAL	1023	920	920	8
2961	Mullus barbatus	COMMERCIAL	1023	1060	1060	31
2961	Loligo vulgaris	COMMERCIAL	1023	687	687	7
2961	Raja asterias	COMMERCIAL	1023	1860	1860	3
2961	Illex coindetii	COMMERCIAL	1023	160	160	6
2961	Lophius spp	COMMERCIAL	1023	395	395	1
2961	Zeus faber	COMMERCIAL	1023	157	157	1
2961	Blennius ocellaris	DISCARD	1023	76	76	2
2961	Cepola macrophthalma	DISCARD	1023	43	43	3
2961	Gobius niger	DISCARD	1023	17	17	1
2961	Melicertus kerathurus	COMMERCIAL	1023	75	75	2
2961	Trisopterus minutus capelanus	COMMERCIAL	1023	818	818	20
2961	Eutrigla gurnardus	DISCARD	1023	118	118	5
2961	Uranoscopus scaber	COMMERCIAL	1023	73	73	1
2961	Serranus hepatus	DISCARD	1023	89	89	6
2961	Merlangius merlangus	COMMERCIAL	1023	46	46	1
2961	Sardina pilchardus	DISCARD	1023	188	188	12
2961	Engraulis encrasicolus	DISCARD	1023	324	324	44
2961	Parapenaeus longirostris	DISCARD	1023	84	84	10
2961	Trachurus mediterraneus	DISCARD	1023	142	142	5
2961	Squilla mantis	COMMERCIAL	1023	127	127	4
2961	Alloteuthis media	COMMERCIAL	1023	75	75	7
2961	Sepia officinalis	COMMERCIAL	1023	880	880	6
2961	Scorpaena notata	DISCARD	1023	28	28	1
2961	Lesuerigobius friesii	DISCARD	1023	3	3	1
2961	Arnoglossus laterna	COMMERCIAL	1023	89	89	4
2961	Arnoglossus laterna	DISCARD	1023	441	441	75
2961	Spicara maena	DISCARD	1023	25	25	1
2961	Debris legname	DEBRIS	1023	1300	1300
2961	Debris plastico	DEBRIS	1023	410	410
2961	Debris conchiglie	DEBRIS	1023	1200	1200
2961	Uova razza	DISCARD	1023	119	119	74
2961	Medorippe lanata	DISCARD	1023	84	84	3
2961	Marthasterias glacialis	DISCARD	1023	864	864	3
2961	Phallusia mamillata	DISCARD	1023	300	300	5
2961	Trachinus draco	COMMERCIAL	1023	186	186	1
2961	Citharus linguatula	COMMERCIAL	1023	753	753	37
2962	Liocarcinus depurator	DISCARD	1023	17700	416	35
2962	Scomber scombrus	COMMERCIAL	1023	155	155	2
2962	Octopus vulgaris	COMMERCIAL	1023	559	559	1
2962	Sepia officinalis	COMMERCIAL	1023	433	433	4
2962	Illex coindetii	COMMERCIAL	1023	529	529	28
2962	Mullus barbatus	COMMERCIAL	1023	720	720	20
2962	Merluccius merluccius	COMMERCIAL	1023	9280	9280	58
2962	Merluccius merluccius	DISCARD	1023	260	260	7
2962	Chelidonichthys lucernus	COMMERCIAL	1023	1560	1560	12
2962	Trachurus mediterraneus	DISCARD	1023	191	191	7
2962	Gobius niger	DISCARD	1023	72	72	3
2962	Sardina pilchardus	DISCARD	1023	607	607	49
2962	Engraulis encrasicolus	DISCARD	1023	132	132	16
2962	Merlangius merlangus	COMMERCIAL	1023	114	114	1
2962	Serranus hepatus	DISCARD	1023	164	164	9
2962	Pagellus erythrinus	DISCARD	1023	12	12	1
2962	Spicara maena	DISCARD	1023	60	60	2
2962	Lophius spp	COMMERCIAL	1023	143	143	1
2962	Solea solea	COMMERCIAL	1023	103	103	1
2962	Scorpaena notata	DISCARD	1023	47	47	2
2962	Blennius ocellaris	DISCARD	1023	267	267	6
2962	Melicertus kerathurus	COMMERCIAL	1023	91	91	2
2962	Squilla mantis	COMMERCIAL	1023	193	193	4
2962	Squilla mantis	DISCARD	1023	11	11	1
2962	Parapenaeus longirostris	DISCARD	1023	40	40	8
2962	Alloteuthis media	COMMERCIAL	1023	305	305	31
2962	Debris conchiglie	DEBRIS	1023	1639	1639
2962	Debris legname	DEBRIS	1023	3420	3420
2962	Debris plastico	DEBRIS	1023	360	360
2962	Trisopterus minutus capelanus	COMMERCIAL	1023	1086	1086	32
2962	Microchirus variegatus	DISCARD	1023	15	15	1
2962	Eutrigla gurnardus	DISCARD	1023	249	249	9
2962	Loligo vulgaris	COMMERCIAL	1023	822	822	9
2962	Raja asterias	COMMERCIAL	1023	907	907	1
2962	Trachinus draco	COMMERCIAL	1023	125	125	2
2962	Citharus linguatula	COMMERCIAL	1023	1158	1158	68
2962	Arnoglossus laterna	COMMERCIAL	1023	64	64	4
2962	Arnoglossus laterna	DISCARD	1023	897	389	68
2962	Mytilus galloprovincialis	DISCARD	1023	2200	2200
2962	Marthasterias glacialis	DISCARD	1023	778	778	4
2962	Ocnus planci	DISCARD	1023	320	320	11
2962	Medorippe lanata	DISCARD	1023	170	170	9
2962	Phallusia mamillata	DISCARD	1023	66	66	1
2962	Ostrea edulis	DISCARD	1023	480	480	2
2962	Solenocera membranacea	DISCARD	1023	10	10	1
2962	Aphrodite aculeata	DISCARD	1023	296	296	5
2962	Uova razza	DISCARD	1023	173	173	116
2963	Liocarcinus depurator	DISCARD	1023	19300	576	48
2963	Merluccius merluccius	COMMERCIAL	1023	11080	11080	68
2963	Merluccius merluccius	DISCARD	1023	515	515	17
2963	Mullus barbatus	COMMERCIAL	1023	990	990	27
2963	Chelidonichthys lucernus	COMMERCIAL	1023	2036	2036	15
2963	Solea solea	COMMERCIAL	1023	92	92	1
2963	Scophthalmus rhombus	COMMERCIAL	1023	254	254	1
2963	Eutrigla gurnardus	DISCARD	1023	191	191	6
2963	Lophius spp	COMMERCIAL	1023	433	433	1
2963	Raja asterias	COMMERCIAL	1023	1520	1520	4
2963	Raja asterias	DISCARD	1023	5	5	1
2963	Squilla mantis	COMMERCIAL	1023	154	154	4
2963	Scomber scombrus	COMMERCIAL	1023	115	115	1
2963	Trachinus draco	COMMERCIAL	1023	81	81	1
2963	Boops boops	DISCARD	1023	123	123	2
2963	Trachurus mediterraneus	DISCARD	1023	74	74	3
2963	Merlangius merlangus	COMMERCIAL	1023	52	52	1
2963	Trisopterus minutus capelanus	COMMERCIAL	1023	1721	1721	52
2963	Sardina pilchardus	DISCARD	1023	12	12	1
2963	Gobius niger	DISCARD	1023	67	67	3
2963	Arnoglossus laterna	COMMERCIAL	1023	51	51	2
2963	Arnoglossus laterna	DISCARD	1023	606	606	105
2963	Citharus linguatula	COMMERCIAL	1023	864	864	52
2963	Lesuerigobius friesii	DISCARD	1023	10	10	1
2963	Blennius ocellaris	DISCARD	1023	292	292	7
2963	Scorpaena notata	DISCARD	1023	511	511	12
2963	Serranus hepatus	DISCARD	1023	254	254	14
2963	Cepola macrophthalma	DISCARD	1023	20	20	1
2963	Engraulis encrasicolus	DISCARD	1023	41	41	5
2963	Parapenaeus longirostris	DISCARD	1023	38	38	7
2963	Alloteuthis media	COMMERCIAL	1023	387	387	36
2963	Sepia officinalis	COMMERCIAL	1023	1168	1168	12
2963	Loligo vulgaris	COMMERCIAL	1023	576	576	4
2963	Illex coindetii	COMMERCIAL	1023	508	508	23
2963	Debris legname	DEBRIS	1023	1260	1260
2963	Debris conchiglie	DEBRIS	1023	1480	1480
2963	Debris plastico	DEBRIS	1023	1000	1000
2963	Marthasterias glacialis	DISCARD	1023	680	680	2
2963	Ocnus planci	DISCARD	1023	40	40	2
2963	Ostrea edulis	DISCARD	1023	200	200	1
2963	Phallusia mamillata	DISCARD	1023	80	80	1
2963	Goneplax rhomboides	DISCARD	1023	50	50	4
2963	Uova razza	DISCARD	1023	187	187	125
2963	Medorippe lanata	DISCARD	1023	152	152	8
2963	Aphrodite aculeata	DISCARD	1023	120	120	2
2964	Conger conger	DISCARD	1023	3000	3000	1
2964	Liocarcinus depurator	DISCARD	1023	13900	800	71
2964	Merluccius merluccius	COMMERCIAL	1023	5340	5340	36
2964	Merluccius merluccius	DISCARD	1023	530	530	14
2964	Mullus barbatus	COMMERCIAL	1023	1793	1793	47
2964	Chelidonichthys lucernus	COMMERCIAL	1023	1560	1560	11
2964	Scomber scombrus	COMMERCIAL	1023	4470	4470	44
2964	Illex coindetii	COMMERCIAL	1023	484	484	34
2964	Alosa fallax	DISCARD	1023	156	156	1
2964	Trisopterus minutus capelanus	COMMERCIAL	1023	882	882	29
2964	Boops boops	DISCARD	1023	79	79	1
2964	Scorpaena notata	DISCARD	1023	56	56	2
2964	Gobius niger	DISCARD	1023	103	103	4
2964	Trachurus mediterraneus	DISCARD	1023	25	25	1
2964	Squilla mantis	COMMERCIAL	1023	105	105	3
2964	Sardina pilchardus	DISCARD	1023	1160	1160	75
2964	Engraulis encrasicolus	DISCARD	1023	66	66	8
2964	Parapenaeus longirostris	DISCARD	1023	21	21	4
2964	Lesuerigobius friesii	DISCARD	1023	10	10	2
2964	Sepia officinalis	COMMERCIAL	1023	1594	1594	7
2964	Serranus hepatus	DISCARD	1023	165	165	8
2964	Eledone spp	COMMERCIAL	1023	583	583	1
2964	Eutrigla gurnardus	DISCARD	1023	121	121	6
2964	Loligo vulgaris	COMMERCIAL	1023	311	311	3
2964	Alloteuthis media	COMMERCIAL	1023	251	251	25
2964	Cepola macrophthalma	DISCARD	1023	11	11	1
2964	Citharus linguatula	COMMERCIAL	1023	437	437	28
2964	Lophius spp	COMMERCIAL	1023	2707	2707	4
2964	Raja asterias	COMMERCIAL	1023	360	360	1
2964	Arnoglossus laterna	COMMERCIAL	1023	108	108	6
2964	Arnoglossus laterna	DISCARD	1023	588	588	102
2964	Debris legname	DEBRIS	1023	2400	2400
2964	Debris conchiglie	DEBRIS	1023	936	936
2964	Debris plastico	DEBRIS	1023	720	720
2964	Medorippe lanata	DISCARD	1023	58	58	3
2964	Marthasterias glacialis	DISCARD	1023	150	150	1
2964	Aphrodite aculeata	DISCARD	1023	127	127	2
2964	Phallusia mamillata	DISCARD	1023	283	283	3
2964	Ostrea edulis	DISCARD	1023	300	300	1
2964	Goneplax rhomboides	DISCARD	1023	30	30	1
2964	Uova razza	DISCARD	1023	177	177	108
2964	Ocnus planci	DISCARD	1023	125	125	5
2965	Liocarcinus depurator	DISCARD	1023	16380	450	34
2965	Trisopterus minutus capelanus	COMMERCIAL	1023	1359	1359	45
2965	Merluccius merluccius	COMMERCIAL	1023	12200	12200	78
2965	Merluccius merluccius	DISCARD	1023	448	448	15
2965	Mullus barbatus	COMMERCIAL	1023	1440	1440	40
2965	Chelidonichthys lucernus	COMMERCIAL	1023	2080	2080	17
2965	Scomber scombrus	COMMERCIAL	1023	1260	1260	14
2965	Illex coindetii	COMMERCIAL	1023	623	623	34
2965	Raja asterias	COMMERCIAL	1023	1669	1669	3
2965	Scophthalmus rhombus	COMMERCIAL	1023	459	459	1
2965	Trachinus draco	COMMERCIAL	1023	283	283	3
2965	Lophius spp	COMMERCIAL	1023	355	355	1
2965	Uranoscopus scaber	COMMERCIAL	1023	145	145	1
2965	Solea solea	COMMERCIAL	1023	446	446	3
2965	Eutrigla gurnardus	DISCARD	1023	200	200	7
2965	Blennius ocellaris	DISCARD	1023	111	111	5
2965	Squilla mantis	COMMERCIAL	1023	93	93	2
2965	Cepola macrophthalma	DISCARD	1023	25	25	2
2965	Parapenaeus longirostris	DISCARD	1023	61	61	8
2965	Gobius niger	DISCARD	1023	38	38	2
2965	Engraulis encrasicolus	DISCARD	1023	8	8	1
2965	Sardina pilchardus	DISCARD	1023	120	120	8
2965	Trachurus mediterraneus	DISCARD	1023	48	48	2
2965	Spicara maena	DISCARD	1023	20	20	1
2965	Alloteuthis media	COMMERCIAL	1023	420	420	41
2965	Serranus hepatus	DISCARD	1023	363	363	20
2965	Loligo vulgaris	COMMERCIAL	1023	492	492	5
2965	Sepia officinalis	COMMERCIAL	1023	640	640	7
2965	Scorpaena notata	DISCARD	1023	969	969	25
2965	Arnoglossus laterna	COMMERCIAL	1023	142	142	6
2965	Arnoglossus laterna	DISCARD	1023	500	500	80
2965	Citharus linguatula	COMMERCIAL	1023	1049	1049	62
2965	Marthasterias glacialis	DISCARD	1023	608	608	3
2965	Ocnus planci	DISCARD	1023	25	25	3
2965	Stichopus regalis	DISCARD	1023	200	200	1
2965	Debris conchiglie	DEBRIS	1023	2503	2503
2965	Debris plastico	DEBRIS	1023	360	360
2965	Medorippe lanata	DISCARD	1023	267	267	14
2965	Goneplax rhomboides	DISCARD	1023	30	30	4
2965	Phallusia mamillata	DISCARD	1023	80	80	1
2965	Debris legname	DEBRIS	1023	6360	6360
2965	Uova razza	DISCARD	1023	179	179	106
2966	Merluccius merluccius	COMMERCIAL	1024	6060	6060	33
2966	Merluccius merluccius	DISCARD	1024	316	316	8
2966	Mullus barbatus	COMMERCIAL	1024	230	230	6
2966	Scomber scombrus	COMMERCIAL	1024	1812	1812	19
2966	Chelidonichthys lucernus	COMMERCIAL	1024	1739	1739	12
2966	Illex coindetii	COMMERCIAL	1024	434	434	15
2966	Trisopterus minutus capelanus	COMMERCIAL	1024	478	478	12
2966	Citharus linguatula	COMMERCIAL	1024	191	191	10
2966	Arnoglossus laterna	COMMERCIAL	1024	121	121	7
2966	Arnoglossus laterna	DISCARD	1024	198	198	37
2966	Squilla mantis	COMMERCIAL	1024	84	84	2
2966	Squilla mantis	DISCARD	1024	11	11	1
2966	Melicertus kerathurus	COMMERCIAL	1024	60	60	1
2966	Solenocera membranacea	DISCARD	1024	3	3	1
2966	Parapenaeus longirostris	DISCARD	1024	23	23	4
2966	Sardina pilchardus	DISCARD	1024	80	80	5
2966	Engraulis encrasicolus	DISCARD	1024	17	17	3
2966	Cepola macrophthalma	DISCARD	1024	30	30	1
2966	Gobius niger	DISCARD	1024	34	34	2
2966	Lesuerigobius friesii	DISCARD	1024	10	10	1
2966	Scorpaena notata	DISCARD	1024	41	41	1
2966	Serranus hepatus	DISCARD	1024	15	15	2
2966	Blennius ocellaris	DISCARD	1024	72	72	2
2966	Eutrigla gurnardus	DISCARD	1024	217	217	6
2966	Solea solea	COMMERCIAL	1024	174	174	1
2966	Lophius spp	COMMERCIAL	1024	1494	1494	5
2966	Alosa fallax	DISCARD	1024	79	79	1
2966	Spicara maena	DISCARD	1024	21	21	1
2966	Alloteuthis media	COMMERCIAL	1024	392	392	42
2966	Loligo vulgaris	COMMERCIAL	1024	229	229	2
2966	Sepia officinalis	COMMERCIAL	1024	646	646	3
2966	Liocarcinus depurator	DISCARD	1024	9920	773	53
2966	Uova razza	DISCARD	1024	238	238	145
2966	Aphrodite aculeata	DISCARD	1024	20	20	1
2966	Debris legname	DEBRIS	1024	5400	5400
2966	Debris conchiglie	DEBRIS	1024	1374	1374
2966	Phallusia mamillata	DISCARD	1024	320	320	4
2966	Ocnus planci	DISCARD	1024	165	165	5
2966	Debris plastico	DEBRIS	1024	978	978
2966	Goneplax rhomboides	DISCARD	1024	5	5	1
2966	Medorippe lanata	DISCARD	1024	152	152	8
2967	Merluccius merluccius	COMMERCIAL	1024	7400	7400	46
2967	Merluccius merluccius	DISCARD	1024	280	280	11
2967	Mullus barbatus	COMMERCIAL	1024	579	579	13
2967	Scomber scombrus	COMMERCIAL	1024	560	560	5
2967	Scomber scombrus	DISCARD	1024	20	20	1
2967	Illex coindetii	COMMERCIAL	1024	260	260	10
2967	Chelidonichthys lucernus	COMMERCIAL	1024	1680	1680	14
2967	Liocarcinus depurator	DISCARD	1024	24180	1232	100
2967	Squilla mantis	COMMERCIAL	1024	1061	1061	26
2967	Melicertus kerathurus	COMMERCIAL	1024	235	235	8
2967	Sardinella aurita	DISCARD	1024	88	88	4
2967	Blennius ocellaris	DISCARD	1024	52	52	2
2967	Eutrigla gurnardus	DISCARD	1024	360	360	12
2967	Scorpaena notata	DISCARD	1024	119	119	3
2967	Gobius niger	DISCARD	1024	27	27	1
2967	Parapenaeus longirostris	DISCARD	1024	52	52	6
2967	Trisopterus minutus capelanus	COMMERCIAL	1024	635	635	18
2967	Cepola macrophthalma	DISCARD	1024	14	14	1
2967	Alloteuthis media	COMMERCIAL	1024	217	217	20
2967	Serranus hepatus	DISCARD	1024	10	10	1
2967	Trachinus draco	COMMERCIAL	1024	202	202	2
2967	Spicara maena	DISCARD	1024	12	12	1
2967	Arnoglossus laterna	COMMERCIAL	1024	30	30	2
2967	Arnoglossus laterna	DISCARD	1024	183	183	33
2967	Citharus linguatula	COMMERCIAL	1024	480	480	22
2967	Sardina pilchardus	DISCARD	1024	1017	1017	80
2967	Engraulis encrasicolus	DISCARD	1024	900	900	115
2967	Sepia officinalis	COMMERCIAL	1024	4700	4700	23
2967	Eledone spp	COMMERCIAL	1024	460	460	1
2967	Loligo vulgaris	COMMERCIAL	1024	420	420	4
2967	Raja asterias	COMMERCIAL	1024	760	760	1
2967	Lophius spp	COMMERCIAL	1024	7820	7820	9
2967	Scophthalmus rhombus	COMMERCIAL	1024	1300	1300	1
2967	Solea solea	COMMERCIAL	1024	99	99	1
2967	Debris legname	DEBRIS	1024	1889	1889
2967	Debris conchiglie	DEBRIS	1024	2220	2220
2967	Debris plastico	DEBRIS	1024	158	158
2967	Marthasterias glacialis	DISCARD	1024	444	444	3
2967	Phallusia mamillata	DISCARD	1024	184	184	2
2967	Ocnus planci	DISCARD	1024	200	200	5
2967	Medorippe lanata	DISCARD	1024	218	218	9
2967	Uova razza	DISCARD	1024	159	159	106
2968	Liocarcinus depurator	DISCARD	1024	13760	1520	88
2968	Alloteuthis media	COMMERCIAL	1024	190	190	26
2968	Merluccius merluccius	COMMERCIAL	1024	6700	6700	40
2968	Merluccius merluccius	DISCARD	1024	220	220	7
2968	Mullus barbatus	COMMERCIAL	1024	964	964	18
2968	Scomber scombrus	COMMERCIAL	1024	2520	2520	21
2968	Chelidonichthys lucernus	COMMERCIAL	1024	1100	1100	8
2968	Sepia officinalis	COMMERCIAL	1024	606	606	7
2968	Eledone spp	COMMERCIAL	1024	715	715	1
2968	Arnoglossus laterna	COMMERCIAL	1024	106	106	4
2968	Arnoglossus laterna	DISCARD	1024	245	245	47
2968	Citharus linguatula	COMMERCIAL	1024	248	248	14
2968	Loligo vulgaris	COMMERCIAL	1024	618	618	4
2968	Pagrus pagrus	DISCARD	1024	63	63	1
2968	Blennius ocellaris	DISCARD	1024	247	247	6
2968	Sardina pilchardus	DISCARD	1024	115	115	7
2968	Engraulis encrasicolus	DISCARD	1024	37	37	6
2968	Sardinella aurita	DISCARD	1024	63	63	1
2968	Eutrigla gurnardus	DISCARD	1024	93	93	3
2968	Scorpaena notata	DISCARD	1024	41	41	1
2968	Serranus hepatus	DISCARD	1024	105	105	6
2968	Cepola macrophthalma	DISCARD	1024	31	31	2
2968	Melicertus kerathurus	COMMERCIAL	1024	23	23	1
2968	Parapenaeus longirostris	DISCARD	1024	16	16	3
2968	Solenocera membranacea	DISCARD	1024	3	3	1
2968	Lesuerigobius friesii	DISCARD	1024	7	7	2
2968	Raja asterias	DISCARD	1024	3	3	1
2968	Squilla mantis	COMMERCIAL	1024	359	359	9
2968	Squalus acanthias	DISCARD	1024	96	96	1
2968	Lophius spp	COMMERCIAL	1024	1102	1102	1
2968	Trisopterus minutus capelanus	COMMERCIAL	1024	804	804	20
2968	Medorippe lanata	DISCARD	1024	226	226	10
2968	Debris plastico	DEBRIS	1024	860	860
2968	Debris legname	DEBRIS	1024	18240	18240
2968	Debris conchiglie	DEBRIS	1024	2600	2600
2968	Uova razza	DISCARD	1024	175	175	95
2968	Goneplax rhomboides	DISCARD	1024	30	30	6
2968	Aphrodite aculeata	DISCARD	1024	208	208	3
2968	Astropecten irregularis	DISCARD	1024	300	300	1
2968	Marthasterias glacialis	DISCARD	1024	730	730	4
2968	Ocnus planci	DISCARD	1024	264	264	10
2968	Phallusia mamillata	DISCARD	1024	305	305	3
2968	Illex coindetii	COMMERCIAL	1024	683	683	25
2969	Merluccius merluccius	COMMERCIAL	1024	8552	8552	56
2969	Merluccius merluccius	DISCARD	1024	328	328	11
2969	Mullus barbatus	COMMERCIAL	1024	1062	1062	23
2969	Illex coindetii	COMMERCIAL	1024	870	870	31
2969	Scomber scombrus	COMMERCIAL	1024	642	642	6
2969	Chelidonichthys lucernus	COMMERCIAL	1024	1564	1564	12
2969	Liocarcinus depurator	DISCARD	1024	25100	1300	114
2969	Alloteuthis media	COMMERCIAL	1024	425	425	40
2969	Sepia officinalis	COMMERCIAL	1024	373	373	8
2969	Loligo vulgaris	COMMERCIAL	1024	525	525	5
2969	Squilla mantis	COMMERCIAL	1024	359	359	7
2969	Trisopterus minutus capelanus	COMMERCIAL	1024	452	452	13
2969	Citharus linguatula	COMMERCIAL	1024	465	465	23
2969	Arnoglossus laterna	COMMERCIAL	1024	22	22	1
2969	Arnoglossus laterna	DISCARD	1024	250	250	42
2969	Cepola macrophthalma	DISCARD	1024	198	198	11
2969	Eutrigla gurnardus	DISCARD	1024	240	240	7
2969	Blennius ocellaris	DISCARD	1024	54	54	1
2969	Sardina pilchardus	DISCARD	1024	665	665	38
2969	Melicertus kerathurus	COMMERCIAL	1024	57	57	1
2969	Trachurus mediterraneus	DISCARD	1024	49	49	2
2969	Engraulis encrasicolus	DISCARD	1024	86	86	10
2969	Serranus hepatus	DISCARD	1024	42	42	2
2969	Gobius niger	DISCARD	1024	57	57	2
2969	Parapenaeus longirostris	DISCARD	1024	9	9	1
2969	Pagrus pagrus	DISCARD	1024	22	22	1
2969	Pagellus erythrinus	DISCARD	1024	22	22	2
2969	Debris plastico	DEBRIS	1024	1580	1580
2969	Debris legname	DEBRIS	1024	5300	5300
2969	Debris conchiglie	DEBRIS	1024	3180	3180
2969	Marthasterias glacialis	DISCARD	1024	1593	1593	6
2969	Medorippe lanata	DISCARD	1024	191	191	11
2969	Aphrodite aculeata	DISCARD	1024	252	252	4
2969	Ocnus planci	DISCARD	1024	307	307	11
2969	Phallusia mamillata	DISCARD	1024	165	165	3
2969	Goneplax rhomboides	DISCARD	1024	23	23	1
2969	Uova razza	DISCARD	1024	170	170	105
2969	Lesuerigobius friesii	DISCARD	1024	7	7	1
2969	Lophius spp	COMMERCIAL	1024	6140	6140	5
2969	Raja asterias	COMMERCIAL	1024	1720	1720	3
2970	Liocarcinus depurator	DISCARD	1024	33060	865	78
2970	Alloteuthis media	COMMERCIAL	1024	110	110	13
2970	Illex coindetii	COMMERCIAL	1024	598	598	22
2970	Merluccius merluccius	COMMERCIAL	1024	9585	9585	69
2970	Merluccius merluccius	DISCARD	1024	195	195	6
2970	Scomber scombrus	COMMERCIAL	1024	1500	1500	13
2970	Chelidonichthys lucernus	COMMERCIAL	1024	2220	2220	19
2970	Loligo vulgaris	COMMERCIAL	1024	1747	1747	17
2970	Sepia officinalis	COMMERCIAL	1024	900	900	18
2970	Sardina pilchardus	DISCARD	1024	1752	1752	115
2970	Sardinella aurita	DISCARD	1024	20	20	1
2970	Eledone spp	COMMERCIAL	1024	518	518	1
2970	Squilla mantis	COMMERCIAL	1024	256	256	7
2970	Squilla mantis	DISCARD	1024	18	18	1
2970	Sphyraena sphyraena	DISCARD	1024	89	89	1
2970	Conger conger	DISCARD	1024	250	250	2
2970	Blennius ocellaris	DISCARD	1024	87	87	2
2970	Scorpaena notata	DISCARD	1024	53	53	1
2970	Eutrigla gurnardus	DISCARD	1024	282	282	12
2970	Trachurus mediterraneus	DISCARD	1024	52	52	4
2970	Engraulis encrasicolus	DISCARD	1024	58	58	9
2970	Cepola macrophthalma	DISCARD	1024	20	20	2
2970	Spicara maena	DISCARD	1024	16	16	1
2970	Serranus hepatus	DISCARD	1024	80	80	5
2970	Pagellus erythrinus	DISCARD	1024	12	12	1
2970	Lesuerigobius friesii	DISCARD	1024	4	4	1
2970	Parapenaeus longirostris	DISCARD	1024	8	8	1
2970	Debris conchiglie	DEBRIS	1024	1980	1980
2970	Debris legname	DEBRIS	1024	8680	8680
2970	Debris plastico	DEBRIS	1024	1540	1540
2970	Uova razza	DISCARD	1024	297	297	185
2970	Trisopterus minutus capelanus	COMMERCIAL	1024	679	679	23
2970	Citharus linguatula	COMMERCIAL	1024	300	300	13
2970	Arnoglossus laterna	COMMERCIAL	1024	92	92	4
2970	Arnoglossus laterna	DISCARD	1024	232	232	37
2970	Raja asterias	COMMERCIAL	1024	1130	1130	2
2970	Lophius spp	COMMERCIAL	1024	5800	5800	7
2970	Phallusia mamillata	DISCARD	1024	2220	2220	26
2970	Stichopus regalis	DISCARD	1024	920	920	3
2970	Medorippe lanata	DISCARD	1024	160	160	9
2970	Marthasterias glacialis	DISCARD	1024	2920	2920	15
2970	Aphrodite aculeata	DISCARD	1024	440	440	10
2970	Ocnus planci	DISCARD	1024	2140	2140	68
2970	Armina tigrina	DISCARD	1024	20	20	1
2970	Mullus barbatus	COMMERCIAL	1024	930	930	22
2971	Liocarcinus depurator	DISCARD	1024	25120	755	75
2971	Merluccius merluccius	COMMERCIAL	1024	7200	7200	53
2971	Merluccius merluccius	DISCARD	1024	100	100	2
2971	Mullus barbatus	COMMERCIAL	1024	388	388	9
2971	Illex coindetii	COMMERCIAL	1024	218	218	8
2971	Chelidonichthys lucernus	COMMERCIAL	1024	2280	2280	19
2971	Citharus linguatula	COMMERCIAL	1024	376	376	11
2971	Arnoglossus laterna	COMMERCIAL	1024	32	32	2
2971	Arnoglossus laterna	DISCARD	1024	97	97	20
2971	Trisopterus minutus capelanus	COMMERCIAL	1024	309	309	9
2971	Squilla mantis	COMMERCIAL	1024	315	315	10
2971	Squilla mantis	DISCARD	1024	10	10	1
2971	Melicertus kerathurus	COMMERCIAL	1024	116	116	3
2971	Loligo vulgaris	COMMERCIAL	1024	298	298	3
2971	Maja squinado	DISCARD	1024	379	379	1
2971	Lophius spp	COMMERCIAL	1024	1246	1246	2
2971	Raja asterias	COMMERCIAL	1024	2140	2140	4
2971	Eutrigla gurnardus	DISCARD	1024	741	741	34
2971	Sardina pilchardus	DISCARD	1024	1606	1606	124
2971	Trachinus draco	COMMERCIAL	1024	103	103	1
2971	Engraulis encrasicolus	DISCARD	1024	69	69	8
2971	Blennius ocellaris	DISCARD	1024	83	83	1
2971	Serranus hepatus	DISCARD	1024	20	20	1
2971	Cepola macrophthalma	DISCARD	1024	12	12	2
2971	Alloteuthis media	COMMERCIAL	1024	88	88	11
2971	Eledone spp	COMMERCIAL	1024	2244	2244	5
2971	Sepia officinalis	COMMERCIAL	1024	4400	4400	59
2971	Debris legname	DEBRIS	1024	6320	6320
2971	Debris plastico	DEBRIS	1024	820	820
2971	Debris conchiglie	DEBRIS	1024	1900	1900
2971	Phallusia mamillata	DISCARD	1024	607	607	7
2971	Stichopus regalis	DISCARD	1024	332	332	1
2971	Aphrodite aculeata	DISCARD	1024	54	54	1
2971	Medorippe lanata	DISCARD	1024	340	340	14
2971	Ocnus planci	DISCARD	1024	2050	2050	63
2971	Uova razza	DISCARD	1024	191	191	112
2971	Marthasterias glacialis	DISCARD	1024	1760	1760	6
2971	MARLITTER E01	DEBRIS	1024	680	680
2972	Liocarcinus depurator	DISCARD	1024	15960	718	62
2972	Merluccius merluccius	COMMERCIAL	1024	8770	8770	55
2972	Merluccius merluccius	DISCARD	1024	230	230	6
2972	Mullus barbatus	COMMERCIAL	1024	635	635	18
2972	Scomber scombrus	COMMERCIAL	1024	1940	1940	18
2972	Illex coindetii	COMMERCIAL	1024	598	598	32
2972	Loligo vulgaris	COMMERCIAL	1024	1027	1027	8
2972	Chelidonichthys lucernus	COMMERCIAL	1024	3400	3400	26
2972	Alloteuthis media	COMMERCIAL	1024	251	251	23
2972	Sepia officinalis	COMMERCIAL	1024	673	673	11
2972	Eledone spp	COMMERCIAL	1024	1005	1005	2
2972	Trisopterus minutus capelanus	COMMERCIAL	1024	422	422	13
2972	Pomatomus saltator	COMMERCIAL	1024	213	213	1
2972	Uranoscopus scaber	COMMERCIAL	1024	274	274	1
2972	Sparus aurata	DISCARD	1024	68	68	1
2972	Boops boops	DISCARD	1024	78	78	2
2972	Trachurus mediterraneus	DISCARD	1024	295	295	5
2972	Pagellus erythrinus	DISCARD	1024	976	976	20
2972	Merlangius merlangus	COMMERCIAL	1024	124	124	1
2972	Pagellus acarne	DISCARD	1024	311	311	8
2972	Pagellus bogaraveo	DISCARD	1024	200	200	6
2972	Scorpaena notata	DISCARD	1024	55	55	1
2972	Eutrigla gurnardus	DISCARD	1024	51	51	2
2972	Serranus hepatus	DISCARD	1024	57	57	4
2972	Cepola macrophthalma	DISCARD	1024	39	39	2
2972	Gobius niger	DISCARD	1024	19	19	1
2972	Debris legname	DEBRIS	1024	7800	7800
2972	Debris plastico	DEBRIS	1024	90	90
2972	Debris conchiglie	DEBRIS	1024	1080	1080
2972	Parapenaeus longirostris	DISCARD	1024	10	10	1
2972	Sardina pilchardus	DISCARD	1024	1148	1148	69
2972	Engraulis encrasicolus	DISCARD	1024	24	24	2
2972	Citharus linguatula	COMMERCIAL	1024	184	184	9
2972	Arnoglossus laterna	COMMERCIAL	1024	91	91	4
2972	Arnoglossus laterna	DISCARD	1024	224	224	38
2972	Lophius spp	COMMERCIAL	1024	3880	3880	5
2972	Raja asterias	COMMERCIAL	1024	3180	3180	5
2972	Ocnus planci	DISCARD	1024	577	577	22
2972	Marthasterias glacialis	DISCARD	1024	377	377	3
2972	Medorippe lanata	DISCARD	1024	120	120	7
2972	Goneplax rhomboides	DISCARD	1024	60	60	4
2972	Phallusia mamillata	DISCARD	1024	274	274	3
2972	Stichopus regalis	DISCARD	1024	305	305	1
2972	Uova razza	DISCARD	1024	273	273	125
2973	Liocarcinus depurator	DISCARD	1024	10340	623	56
2973	Mullus barbatus	COMMERCIAL	1024	526	526	10
2973	Merluccius merluccius	COMMERCIAL	1024	6451	6451	44
2973	Merluccius merluccius	DISCARD	1024	169	169	4
2973	Illex coindetii	COMMERCIAL	1024	737	737	23
2973	Chelidonichthys lucernus	COMMERCIAL	1024	1466	1466	13
2973	Lophius spp	COMMERCIAL	1024	1453	1453	5
2973	Alloteuthis media	COMMERCIAL	1024	330	330	28
2973	Loligo vulgaris	COMMERCIAL	1024	693	693	5
2973	Scomber scombrus	COMMERCIAL	1024	90	90	1
2973	Nephrops norvegicus	COMMERCIAL	1024	227	227	2
2973	Melicertus kerathurus	COMMERCIAL	1024	40	40	1
2973	Sardina pilchardus	DISCARD	1024	124	124	6
2973	Squilla mantis	COMMERCIAL	1024	128	128	3
2973	Squilla mantis	DISCARD	1024	20	20	1
2973	Cepola macrophthalma	DISCARD	1024	36	36	2
2973	Solea solea	COMMERCIAL	1024	152	152	1
2973	Trachinus draco	COMMERCIAL	1024	150	150	1
2973	Uranoscopus scaber	COMMERCIAL	1024	119	119	1
2973	Eutrigla gurnardus	DISCARD	1024	180	180	7
2973	Trachurus mediterraneus	DISCARD	1024	50	50	1
2973	Serranus hepatus	DISCARD	1024	44	44	2
2973	Blennius ocellaris	DISCARD	1024	78	78	2
2973	Pagellus acarne	DISCARD	1024	43	43	1
2973	Gobius niger	DISCARD	1024	41	41	2
2973	Trisopterus minutus capelanus	COMMERCIAL	1024	479	479	12
2973	Eledone spp	COMMERCIAL	1024	2012	2012	4
2973	Sepia officinalis	COMMERCIAL	1024	1678	1678	11
2973	Raja asterias	DISCARD	1024	2	2	1
2973	Callionymus spp	DISCARD	1024	1	1	1
2973	Engraulis encrasicolus	DISCARD	1024	7	7	1
2973	Arnoglossus laterna	COMMERCIAL	1024	80	80	4
2973	Arnoglossus laterna	DISCARD	1024	133	133	24
2973	Citharus linguatula	COMMERCIAL	1024	140	140	8
2973	Uova razza	DISCARD	1024	213	213	123
2973	Debris conchiglie	DEBRIS	1024	940	940
2973	Debris legname	DEBRIS	1024	6320	6320
2973	Debris plastico	DEBRIS	1024	1440	1440
2973	Medorippe lanata	DISCARD	1024	219	219	8
2973	Ocnus planci	DISCARD	1024	997	997	35
2973	Phallusia mamillata	DISCARD	1024	1236	1236	15
2973	Aphrodite aculeata	DISCARD	1024	487	487	9
2973	Marthasterias glacialis	DISCARD	1024	1298	1298	6
2974	Liocarcinus depurator	DISCARD	1024	23500	855	77
2974	Merluccius merluccius	COMMERCIAL	1024	4985	4985	35
2974	Merluccius merluccius	DISCARD	1024	335	335	8
2974	Mullus barbatus	COMMERCIAL	1024	353	353	11
2974	Scomber scombrus	COMMERCIAL	1024	574	574	5
2974	Chelidonichthys lucernus	COMMERCIAL	1024	1530	1530	9
2974	Illex coindetii	COMMERCIAL	1024	294	294	11
2974	Trisopterus minutus capelanus	COMMERCIAL	1024	341	341	11
2974	Alloteuthis media	COMMERCIAL	1024	162	162	18
2974	Parapenaeus longirostris	DISCARD	1024	17	17	2
2974	Squilla mantis	COMMERCIAL	1024	426	426	10
2974	Squilla mantis	DISCARD	1024	28	28	2
2974	Nephrops norvegicus	COMMERCIAL	1024	88	88	1
2974	Raja asterias	COMMERCIAL	1024	1079	1079	2
2974	Raja asterias	DISCARD	1024	2	2	1
2974	Blennius ocellaris	DISCARD	1024	202	202	4
2974	Raja clavata	DISCARD	1024	305	305	2
2974	Eutrigla gurnardus	DISCARD	1024	249	249	7
2974	Sardina pilchardus	DISCARD	1024	398	398	24
2974	Cepola macrophthalma	DISCARD	1024	4	4	2
2974	Serranus hepatus	DISCARD	1024	24	24	2
2974	Lesuerigobius friesii	DISCARD	1024	2	2	1
2974	Solenocera membranacea	DISCARD	1024	3	3	1
2974	Lophius spp	COMMERCIAL	1024	3364	3364	6
2974	Loligo vulgaris	COMMERCIAL	1024	58	58	1
2974	Trachurus mediterraneus	DISCARD	1024	82	82	1
2974	Solea solea	COMMERCIAL	1024	108	108	1
2974	Arnoglossus laterna	COMMERCIAL	1024	47	47	3
2974	Arnoglossus laterna	DISCARD	1024	133	133	28
2974	Uova razza	DISCARD	1024	245	245	136
2974	Citharus linguatula	COMMERCIAL	1024	353	353	12
2974	Sepia officinalis	COMMERCIAL	1024	1769	1769	26
2974	Eledone spp	COMMERCIAL	1024	529	529	1
2974	Debris legname	DEBRIS	1024	2840	2840
2974	Debris conchiglie	DEBRIS	1024	734	734
2974	Debris plastico	DEBRIS	1024	820	820
2974	MARLITTER E01	DEBRIS	1024	120	120
2974	Aphrodite aculeata	DISCARD	1024	424	424	8
2974	Phallusia mamillata	DISCARD	1024	396	396	5
2974	Marthasterias glacialis	DISCARD	1024	1251	1251	8
2974	Ocnus planci	DISCARD	1024	372	372	11
2974	Stichopus regalis	DISCARD	1024	303	303	1
2974	Medorippe lanata	DISCARD	1024	77	77	5
2975	Liocarcinus depurator	DISCARD	1024	13820	745	64
2975	Merluccius merluccius	COMMERCIAL	1024	6280	6280	40
2975	Merluccius merluccius	DISCARD	1024	276	276	8
2975	Mullus barbatus	COMMERCIAL	1024	793	793	17
2975	Scomber scombrus	COMMERCIAL	1024	400	400	4
2975	Scomber scombrus	DISCARD	1024	27	27	1
2975	Chelidonichthys lucernus	COMMERCIAL	1024	740	740	6
2975	Illex coindetii	COMMERCIAL	1024	465	465	21
2975	Citharus linguatula	COMMERCIAL	1024	152	152	6
2975	Arnoglossus laterna	COMMERCIAL	1024	67	67	3
2975	Arnoglossus laterna	DISCARD	1024	288	288	42
2975	Alloteuthis media	COMMERCIAL	1024	411	411	38
2975	Loligo vulgaris	COMMERCIAL	1024	1039	1039	6
2975	Engraulis encrasicolus	DISCARD	1024	984	984	125
2975	Sardina pilchardus	DISCARD	1024	1290	1290	98
2975	Raja clavata	DISCARD	1024	79	79	1
2975	Cepola macrophthalma	DISCARD	1024	52	52	3
2975	Trachurus mediterraneus	DISCARD	1024	125	125	3
2975	Trisopterus minutus capelanus	COMMERCIAL	1024	635	635	20
2975	Merlangius merlangus	COMMERCIAL	1024	40	40	1
2975	Squilla mantis	COMMERCIAL	1024	102	102	2
2975	Serranus hepatus	DISCARD	1024	80	80	5
2975	Eutrigla gurnardus	DISCARD	1024	194	194	7
2975	Gobius niger	DISCARD	1024	30	30	1
2975	Blennius ocellaris	DISCARD	1024	35	35	2
2975	Scorpaena notata	DISCARD	1024	11	11	1
2975	Spicara maena	DISCARD	1024	24	24	1
2975	Parapenaeus longirostris	DISCARD	1024	81	81	7
2975	Lophius spp	COMMERCIAL	1024	1685	1685	3
2975	Eledone spp	COMMERCIAL	1024	623	623	1
2975	Sepia officinalis	COMMERCIAL	1024	924	924	9
2975	Solea solea	COMMERCIAL	1024	106	106	1
2975	Lesuerigobius friesii	DISCARD	1024	3	3	1
2975	Debris plastico	DEBRIS	1024	660	660
2975	Debris conchiglie	DEBRIS	1024	1660	1660
2975	Debris legname	DEBRIS	1024	7520	7520
2975	Medorippe lanata	DISCARD	1024	330	330	16
2975	Uova razza	DISCARD	1024	188	188	89
2975	Stichopus regalis	DISCARD	1024	315	315	1
2975	Marthasterias glacialis	DISCARD	1024	382	382	2
2975	Phallusia mamillata	DISCARD	1024	954	954	9
2975	Ocnus planci	DISCARD	1024	562	562	21
2975	Aphrodite aculeata	DISCARD	1024	115	115	2

## Sheet: Frequency Distribution Data
ID	GenSpec	CdComp	Duration	SubsWeight	SubsWeightMS	Fate	Lungh	N
2957	Arnoglossus laterna	1023	60	731	731	DISCARD	5.5	2
2957	Arnoglossus laterna	1023	60	731	731	DISCARD	6.5	2
2957	Arnoglossus laterna	1023	60	731	731	DISCARD	7	3
2957	Arnoglossus laterna	1023	60	731	731	DISCARD	7.5	6
2957	Arnoglossus laterna	1023	60	731	731	DISCARD	8	16
2957	Arnoglossus laterna	1023	60	731	731	DISCARD	8.5	21
2957	Arnoglossus laterna	1023	60	731	731	DISCARD	9	40
2957	Arnoglossus laterna	1023	60	731	731	DISCARD	9.5	20
2957	Arnoglossus laterna	1023	60	731	731	DISCARD	10	11
2957	Arnoglossus laterna	1023	60	731	731	DISCARD	10.5	5
2957	Arnoglossus laterna	1023	60	731	731	DISCARD	11	1
2957	Arnoglossus laterna	1023	60	731	731	DISCARD	11.5	2
2957	Arnoglossus laterna	1023	60	85	85	COMMERCIAL	13	1
2957	Arnoglossus laterna	1023	60	85	85	COMMERCIAL	14	3
2957	Chelidonichthys lucernus	1023	60	2923	2923	COMMERCIAL	19.5	2
2957	Chelidonichthys lucernus	1023	60	2923	2923	COMMERCIAL	21.5	1
2957	Chelidonichthys lucernus	1023	60	2923	2923	COMMERCIAL	22	3
2957	Chelidonichthys lucernus	1023	60	2923	2923	COMMERCIAL	23	3
2957	Chelidonichthys lucernus	1023	60	2923	2923	COMMERCIAL	24	3
2957	Chelidonichthys lucernus	1023	60	2923	2923	COMMERCIAL	24.5	2
2957	Chelidonichthys lucernus	1023	60	2923	2923	COMMERCIAL	25	3
2957	Chelidonichthys lucernus	1023	60	2923	2923	COMMERCIAL	26	2
2957	Chelidonichthys lucernus	1023	60	2923	2923	COMMERCIAL	28	2
2957	Chelidonichthys lucernus	1023	60	2923	2923	COMMERCIAL	31	1
2957	Citharus linguatula	1023	60	864	864	COMMERCIAL	10.5	2
2957	Citharus linguatula	1023	60	864	864	COMMERCIAL	11	4
2957	Citharus linguatula	1023	60	864	864	COMMERCIAL	11.5	7
2957	Citharus linguatula	1023	60	864	864	COMMERCIAL	12	8
2957	Citharus linguatula	1023	60	864	864	COMMERCIAL	12.5	4
2957	Citharus linguatula	1023	60	864	864	COMMERCIAL	13	5
2957	Citharus linguatula	1023	60	864	864	COMMERCIAL	13.5	1
2957	Citharus linguatula	1023	60	864	864	COMMERCIAL	14	4
2957	Citharus linguatula	1023	60	864	864	COMMERCIAL	14.5	4
2957	Citharus linguatula	1023	60	864	864	COMMERCIAL	15	5
2957	Citharus linguatula	1023	60	864	864	COMMERCIAL	15.5	1
2957	Citharus linguatula	1023	60	864	864	COMMERCIAL	16	2
2957	Citharus linguatula	1023	60	864	864	COMMERCIAL	16.5	1
2957	Citharus linguatula	1023	60	864	864	COMMERCIAL	19	1
2957	Merluccius merluccius	1023	60	618	618	DISCARD	15.5	4
2957	Merluccius merluccius	1023	60	618	618	DISCARD	16	2
2957	Merluccius merluccius	1023	60	618	618	DISCARD	17	2
2957	Merluccius merluccius	1023	60	618	618	DISCARD	17.5	1
2957	Merluccius merluccius	1023	60	618	618	DISCARD	18	3
2957	Merluccius merluccius	1023	60	618	618	DISCARD	18.5	1
2957	Merluccius merluccius	1023	60	618	618	DISCARD	19	2
2957	Merluccius merluccius	1023	60	618	618	DISCARD	19.5	1
2957	Merluccius merluccius	1023	60	11620	11620	COMMERCIAL	20	1
2957	Merluccius merluccius	1023	60	11620	11620	COMMERCIAL	20.5	3
2957	Merluccius merluccius	1023	60	11620	11620	COMMERCIAL	21	7
2957	Merluccius merluccius	1023	60	11620	11620	COMMERCIAL	21.5	1
2957	Merluccius merluccius	1023	60	11620	11620	COMMERCIAL	22	3
2957	Merluccius merluccius	1023	60	11620	11620	COMMERCIAL	22.5	2
2957	Merluccius merluccius	1023	60	11620	11620	COMMERCIAL	23	2
2957	Merluccius merluccius	1023	60	11620	11620	COMMERCIAL	23.5	1
2957	Merluccius merluccius	1023	60	11620	11620	COMMERCIAL	24	8
2957	Merluccius merluccius	1023	60	11620	11620	COMMERCIAL	24.5	2
2957	Merluccius merluccius	1023	60	11620	11620	COMMERCIAL	25	11
2957	Merluccius merluccius	1023	60	11620	11620	COMMERCIAL	25.5	2
2957	Merluccius merluccius	1023	60	11620	11620	COMMERCIAL	26	7
2957	Merluccius merluccius	1023	60	11620	11620	COMMERCIAL	26.5	4
2957	Merluccius merluccius	1023	60	11620	11620	COMMERCIAL	27	6
2957	Merluccius merluccius	1023	60	11620	11620	COMMERCIAL	27.5	1
2957	Merluccius merluccius	1023	60	11620	11620	COMMERCIAL	28	3
2957	Merluccius merluccius	1023	60	11620	11620	COMMERCIAL	28.5	2
2957	Merluccius merluccius	1023	60	11620	11620	COMMERCIAL	29	3
2957	Merluccius merluccius	1023	60	11620	11620	COMMERCIAL	29.5	1
2957	Merluccius merluccius	1023	60	11620	11620	COMMERCIAL	30	3
2957	Merluccius merluccius	1023	60	11620	11620	COMMERCIAL	31.5	3
2957	Merluccius merluccius	1023	60	11620	11620	COMMERCIAL	32	2
2957	Merluccius merluccius	1023	60	11620	11620	COMMERCIAL	32.5	2
2957	Merluccius merluccius	1023	60	11620	11620	COMMERCIAL	34	1
2957	Mullus barbatus	1023	60	2279	2279	COMMERCIAL	11.5	1
2957	Mullus barbatus	1023	60	2279	2279	COMMERCIAL	12	4
2957	Mullus barbatus	1023	60	2279	2279	COMMERCIAL	12.5	2
2957	Mullus barbatus	1023	60	2279	2279	COMMERCIAL	13	6
2957	Mullus barbatus	1023	60	2279	2279	COMMERCIAL	13.5	4
2957	Mullus barbatus	1023	60	2279	2279	COMMERCIAL	14	12
2957	Mullus barbatus	1023	60	2279	2279	COMMERCIAL	14.5	5
2957	Mullus barbatus	1023	60	2279	2279	COMMERCIAL	15	6
2957	Mullus barbatus	1023	60	2279	2279	COMMERCIAL	15.5	5
2957	Mullus barbatus	1023	60	2279	2279	COMMERCIAL	16	3
2957	Mullus barbatus	1023	60	2279	2279	COMMERCIAL	16.5	4
2957	Mullus barbatus	1023	60	2279	2279	COMMERCIAL	17	2
2957	Mullus barbatus	1023	60	2279	2279	COMMERCIAL	18	5
2957	Mullus barbatus	1023	60	2279	2279	COMMERCIAL	19	1
2957	Scomber scombrus	1023	60	432	432	COMMERCIAL	23	1
2957	Scomber scombrus	1023	60	432	432	COMMERCIAL	24	1
2957	Scomber scombrus	1023	60	432	432	COMMERCIAL	25	1
2957	Scomber scombrus	1023	60	432	432	COMMERCIAL	26	1
2958	Arnoglossus laterna	1023	60	707	707	DISCARD	6.5	1
2958	Arnoglossus laterna	1023	60	707	707	DISCARD	7	2
2958	Arnoglossus laterna	1023	60	707	707	DISCARD	7.5	9
2958	Arnoglossus laterna	1023	60	707	707	DISCARD	8	15
2958	Arnoglossus laterna	1023	60	707	707	DISCARD	8.5	21
2958	Arnoglossus laterna	1023	60	707	707	DISCARD	9	33
2958	Arnoglossus laterna	1023	60	707	707	DISCARD	9.5	17
2958	Arnoglossus laterna	1023	60	707	707	DISCARD	10	20
2958	Arnoglossus laterna	1023	60	707	707	DISCARD	10.5	1
2958	Arnoglossus laterna	1023	60	707	707	DISCARD	11	1
2958	Arnoglossus laterna	1023	60	46	46	COMMERCIAL	13	1
2958	Arnoglossus laterna	1023	60	46	46	COMMERCIAL	15	1
2958	Chelidonichthys lucernus	1023	60	2400	2400	COMMERCIAL	14.5	1
2958	Chelidonichthys lucernus	1023	60	2400	2400	COMMERCIAL	22.5	1
2958	Chelidonichthys lucernus	1023	60	2400	2400	COMMERCIAL	23.5	2
2958	Chelidonichthys lucernus	1023	60	2400	2400	COMMERCIAL	24	4
2958	Chelidonichthys lucernus	1023	60	2400	2400	COMMERCIAL	24.5	2
2958	Chelidonichthys lucernus	1023	60	2400	2400	COMMERCIAL	25	2
2958	Chelidonichthys lucernus	1023	60	2400	2400	COMMERCIAL	25.5	1
2958	Chelidonichthys lucernus	1023	60	2400	2400	COMMERCIAL	26	3
2958	Chelidonichthys lucernus	1023	60	2400	2400	COMMERCIAL	26.5	1
2958	Chelidonichthys lucernus	1023	60	2400	2400	COMMERCIAL	27	1
2958	Citharus linguatula	1023	60	1006	1006	COMMERCIAL	9	2
2958	Citharus linguatula	1023	60	1006	1006	COMMERCIAL	9.5	1
2958	Citharus linguatula	1023	60	1006	1006	COMMERCIAL	10	4
2958	Citharus linguatula	1023	60	1006	1006	COMMERCIAL	10.5	3
2958	Citharus linguatula	1023	60	1006	1006	COMMERCIAL	11	5
2958	Citharus linguatula	1023	60	1006	1006	COMMERCIAL	11.5	7
2958	Citharus linguatula	1023	60	1006	1006	COMMERCIAL	12	6
2958	Citharus linguatula	1023	60	1006	1006	COMMERCIAL	12.5	6
2958	Citharus linguatula	1023	60	1006	1006	COMMERCIAL	13	7
2958	Citharus linguatula	1023	60	1006	1006	COMMERCIAL	13.5	4
2958	Citharus linguatula	1023	60	1006	1006	COMMERCIAL	14	8
2958	Citharus linguatula	1023	60	1006	1006	COMMERCIAL	14.5	2
2958	Citharus linguatula	1023	60	1006	1006	COMMERCIAL	15	3
2958	Citharus linguatula	1023	60	1006	1006	COMMERCIAL	15.5	1
2958	Citharus linguatula	1023	60	1006	1006	COMMERCIAL	17	1
2958	Illex coindetii	1023	60	979	979	COMMERCIAL	4	1
2958	Illex coindetii	1023	60	979	979	COMMERCIAL	5	1
2958	Illex coindetii	1023	60	979	979	COMMERCIAL	5.5	1
2958	Illex coindetii	1023	60	979	979	COMMERCIAL	6	1
2958	Illex coindetii	1023	60	979	979	COMMERCIAL	6.5	4
2958	Illex coindetii	1023	60	979	979	COMMERCIAL	7	8
2958	Illex coindetii	1023	60	979	979	COMMERCIAL	7.5	1
2958	Illex coindetii	1023	60	979	979	COMMERCIAL	8	1
2958	Illex coindetii	1023	60	979	979	COMMERCIAL	8.5	5
2958	Illex coindetii	1023	60	979	979	COMMERCIAL	9	2
2958	Illex coindetii	1023	60	979	979	COMMERCIAL	9.5	2
2958	Illex coindetii	1023	60	979	979	COMMERCIAL	10	1
2958	Illex coindetii	1023	60	979	979	COMMERCIAL	10.5	2
2958	Illex coindetii	1023	60	979	979	COMMERCIAL	11.5	2
2958	Illex coindetii	1023	60	979	979	COMMERCIAL	12	4
2958	Illex coindetii	1023	60	979	979	COMMERCIAL	12.5	2
2958	Merluccius merluccius	1023	60	528	528	DISCARD	15	2
2958	Merluccius merluccius	1023	60	528	528	DISCARD	15.5	2
2958	Merluccius merluccius	1023	60	528	528	DISCARD	16	1
2958	Merluccius merluccius	1023	60	528	528	DISCARD	16.5	1
2958	Merluccius merluccius	1023	60	528	528	DISCARD	17	1
2958	Merluccius merluccius	1023	60	528	528	DISCARD	18	1
2958	Merluccius merluccius	1023	60	528	528	DISCARD	18.5	1
2958	Merluccius merluccius	1023	60	528	528	DISCARD	19	2
2958	Merluccius merluccius	1023	60	528	528	DISCARD	19.5	3
2958	Merluccius merluccius	1023	60	11952	11952	COMMERCIAL	20	3
2958	Merluccius merluccius	1023	60	11952	11952	COMMERCIAL	20.5	1
2958	Merluccius merluccius	1023	60	11952	11952	COMMERCIAL	21.5	1
2958	Merluccius merluccius	1023	60	11952	11952	COMMERCIAL	22	3
2958	Merluccius merluccius	1023	60	11952	11952	COMMERCIAL	22.5	2
2958	Merluccius merluccius	1023	60	11952	11952	COMMERCIAL	23	3
2958	Merluccius merluccius	1023	60	11952	11952	COMMERCIAL	23.5	5
2958	Merluccius merluccius	1023	60	11952	11952	COMMERCIAL	24	5
2958	Merluccius merluccius	1023	60	11952	11952	COMMERCIAL	24.5	1
2958	Merluccius merluccius	1023	60	11952	11952	COMMERCIAL	25	3
2958	Merluccius merluccius	1023	60	11952	11952	COMMERCIAL	25.5	2
2958	Merluccius merluccius	1023	60	11952	11952	COMMERCIAL	26	5
2958	Merluccius merluccius	1023	60	11952	11952	COMMERCIAL	26.5	5
2958	Merluccius merluccius	1023	60	11952	11952	COMMERCIAL	27	5
2958	Merluccius merluccius	1023	60	11952	11952	COMMERCIAL	27.5	4
2958	Merluccius merluccius	1023	60	11952	11952	COMMERCIAL	28	5
2958	Merluccius merluccius	1023	60	11952	11952	COMMERCIAL	28.5	1
2958	Merluccius merluccius	1023	60	11952	11952	COMMERCIAL	29	7
2958	Merluccius merluccius	1023	60	11952	11952	COMMERCIAL	29.5	1
2958	Merluccius merluccius	1023	60	11952	11952	COMMERCIAL	30	3
2958	Merluccius merluccius	1023	60	11952	11952	COMMERCIAL	30.5	1
2958	Merluccius merluccius	1023	60	11952	11952	COMMERCIAL	31.5	4
2958	Merluccius merluccius	1023	60	11952	11952	COMMERCIAL	32	4
2958	Merluccius merluccius	1023	60	11952	11952	COMMERCIAL	32.5	1
2958	Merluccius merluccius	1023	60	11952	11952	COMMERCIAL	33.5	1
2958	Mullus barbatus	1023	60	1222	1222	COMMERCIAL	12	2
2958	Mullus barbatus	1023	60	1222	1222	COMMERCIAL	13	5
2958	Mullus barbatus	1023	60	1222	1222	COMMERCIAL	13.5	3
2958	Mullus barbatus	1023	60	1222	1222	COMMERCIAL	14	4
2958	Mullus barbatus	1023	60	1222	1222	COMMERCIAL	14.5	2
2958	Mullus barbatus	1023	60	1222	1222	COMMERCIAL	15	2
2958	Mullus barbatus	1023	60	1222	1222	COMMERCIAL	16	4
2958	Mullus barbatus	1023	60	1222	1222	COMMERCIAL	17	4
2958	Mullus barbatus	1023	60	1222	1222	COMMERCIAL	18	1
2958	Mullus barbatus	1023	60	1222	1222	COMMERCIAL	19	2
2958	Scomber scombrus	1023	60	875	875	COMMERCIAL	22	1
2958	Scomber scombrus	1023	60	875	875	COMMERCIAL	22.5	1
2958	Scomber scombrus	1023	60	875	875	COMMERCIAL	23	1
2958	Scomber scombrus	1023	60	875	875	COMMERCIAL	24	4
2958	Scomber scombrus	1023	60	875	875	COMMERCIAL	24.5	1
2958	Scomber scombrus	1023	60	875	875	COMMERCIAL	26	1
2959	Arnoglossus laterna	1023	75	850	850	DISCARD	6.5	3
2959	Arnoglossus laterna	1023	75	850	850	DISCARD	7	6
2959	Arnoglossus laterna	1023	75	850	850	DISCARD	7.5	9
2959	Arnoglossus laterna	1023	75	850	850	DISCARD	8	15
2959	Arnoglossus laterna	1023	75	850	850	DISCARD	8.5	30
2959	Arnoglossus laterna	1023	75	850	850	DISCARD	9	33
2959	Arnoglossus laterna	1023	75	850	850	DISCARD	9.5	22
2959	Arnoglossus laterna	1023	75	850	850	DISCARD	10	13
2959	Arnoglossus laterna	1023	75	850	850	DISCARD	10.5	3
2959	Arnoglossus laterna	1023	75	850	850	DISCARD	11	3
2959	Arnoglossus laterna	1023	75	850	850	DISCARD	12	1
2959	Arnoglossus laterna	1023	75	94	94	COMMERCIAL	12.5	3
2959	Arnoglossus laterna	1023	75	94	94	COMMERCIAL	13.5	1
2959	Arnoglossus laterna	1023	75	94	94	COMMERCIAL	14.5	1
2959	Chelidonichthys lucernus	1023	75	2463	2463	COMMERCIAL	20	2
2959	Chelidonichthys lucernus	1023	75	2463	2463	COMMERCIAL	20.5	1
2959	Chelidonichthys lucernus	1023	75	2463	2463	COMMERCIAL	21	1
2959	Chelidonichthys lucernus	1023	75	2463	2463	COMMERCIAL	21.5	1
2959	Chelidonichthys lucernus	1023	75	2463	2463	COMMERCIAL	22.5	1
2959	Chelidonichthys lucernus	1023	75	2463	2463	COMMERCIAL	23	1
2959	Chelidonichthys lucernus	1023	75	2463	2463	COMMERCIAL	23.5	3
2959	Chelidonichthys lucernus	1023	75	2463	2463	COMMERCIAL	24	1
2959	Chelidonichthys lucernus	1023	75	2463	2463	COMMERCIAL	24.5	1
2959	Chelidonichthys lucernus	1023	75	2463	2463	COMMERCIAL	25	2
2959	Chelidonichthys lucernus	1023	75	2463	2463	COMMERCIAL	26	2
2959	Chelidonichthys lucernus	1023	75	2463	2463	COMMERCIAL	26.5	1
2959	Chelidonichthys lucernus	1023	75	2463	2463	COMMERCIAL	27	1
2959	Chelidonichthys lucernus	1023	75	2463	2463	COMMERCIAL	28	1
2959	Citharus linguatula	1023	75	947	947	COMMERCIAL	9	1
2959	Citharus linguatula	1023	75	947	947	COMMERCIAL	9.5	2
2959	Citharus linguatula	1023	75	947	947	COMMERCIAL	10	3
2959	Citharus linguatula	1023	75	947	947	COMMERCIAL	10.5	1
2959	Citharus linguatula	1023	75	947	947	COMMERCIAL	11	10
2959	Citharus linguatula	1023	75	947	947	COMMERCIAL	11.5	5
2959	Citharus linguatula	1023	75	947	947	COMMERCIAL	12	14
2959	Citharus linguatula	1023	75	947	947	COMMERCIAL	12.5	3
2959	Citharus linguatula	1023	75	947	947	COMMERCIAL	13	4
2959	Citharus linguatula	1023	75	947	947	COMMERCIAL	13.5	4
2959	Citharus linguatula	1023	75	947	947	COMMERCIAL	14	3
2959	Citharus linguatula	1023	75	947	947	COMMERCIAL	14.5	5
2959	Citharus linguatula	1023	75	947	947	COMMERCIAL	15	5
2959	Citharus linguatula	1023	75	947	947	COMMERCIAL	15.5	1
2959	Illex coindetii	1023	75	774	774	COMMERCIAL	5	1
2959	Illex coindetii	1023	75	774	774	COMMERCIAL	5.5	1
2959	Illex coindetii	1023	75	774	774	COMMERCIAL	6	2
2959	Illex coindetii	1023	75	774	774	COMMERCIAL	6.5	4
2959	Illex coindetii	1023	75	774	774	COMMERCIAL	7	3
2959	Illex coindetii	1023	75	774	774	COMMERCIAL	7.5	3
2959	Illex coindetii	1023	75	774	774	COMMERCIAL	8	4
2959	Illex coindetii	1023	75	774	774	COMMERCIAL	8.5	3
2959	Illex coindetii	1023	75	774	774	COMMERCIAL	9	2
2959	Illex coindetii	1023	75	774	774	COMMERCIAL	9.5	1
2959	Illex coindetii	1023	75	774	774	COMMERCIAL	10	2
2959	Illex coindetii	1023	75	774	774	COMMERCIAL	11	2
2959	Illex coindetii	1023	75	774	774	COMMERCIAL	11.5	3
2959	Illex coindetii	1023	75	774	774	COMMERCIAL	12.5	1
2959	Illex coindetii	1023	75	774	774	COMMERCIAL	14.5	1
2959	Merluccius merluccius	1023	75	692	692	DISCARD	12	1
2959	Merluccius merluccius	1023	75	692	692	DISCARD	13	3
2959	Merluccius merluccius	1023	75	692	692	DISCARD	13.5	1
2959	Merluccius merluccius	1023	75	692	692	DISCARD	14.5	1
2959	Merluccius merluccius	1023	75	692	692	DISCARD	15	1
2959	Merluccius merluccius	1023	75	692	692	DISCARD	16.5	1
2959	Merluccius merluccius	1023	75	692	692	DISCARD	17	2
2959	Merluccius merluccius	1023	75	692	692	DISCARD	18.5	2
2959	Merluccius merluccius	1023	75	692	692	DISCARD	19	2
2959	Merluccius merluccius	1023	75	692	692	DISCARD	19.5	3
2959	Merluccius merluccius	1023	75	10860	10860	COMMERCIAL	20	3
2959	Merluccius merluccius	1023	75	10860	10860	COMMERCIAL	20.5	2
2959	Merluccius merluccius	1023	75	10860	10860	COMMERCIAL	21	3
2959	Merluccius merluccius	1023	75	10860	10860	COMMERCIAL	21.5	3
2959	Merluccius merluccius	1023	75	10860	10860	COMMERCIAL	22	5
2959	Merluccius merluccius	1023	75	10860	10860	COMMERCIAL	22.5	3
2959	Merluccius merluccius	1023	75	10860	10860	COMMERCIAL	23	2
2959	Merluccius merluccius	1023	75	10860	10860	COMMERCIAL	24	6
2959	Merluccius merluccius	1023	75	10860	10860	COMMERCIAL	24.5	5
2959	Merluccius merluccius	1023	75	10860	10860	COMMERCIAL	25	7
2959	Merluccius merluccius	1023	75	10860	10860	COMMERCIAL	25.5	1
2959	Merluccius merluccius	1023	75	10860	10860	COMMERCIAL	26	4
2959	Merluccius merluccius	1023	75	10860	10860	COMMERCIAL	26.5	2
2959	Merluccius merluccius	1023	75	10860	10860	COMMERCIAL	27	7
2959	Merluccius merluccius	1023	75	10860	10860	COMMERCIAL	27.5	5
2959	Merluccius merluccius	1023	75	10860	10860	COMMERCIAL	28	5
2959	Merluccius merluccius	1023	75	10860	10860	COMMERCIAL	28.5	3
2959	Merluccius merluccius	1023	75	10860	10860	COMMERCIAL	29	3
2959	Merluccius merluccius	1023	75	10860	10860	COMMERCIAL	29.5	3
2959	Merluccius merluccius	1023	75	10860	10860	COMMERCIAL	30	2
2959	Merluccius merluccius	1023	75	10860	10860	COMMERCIAL	30.5	2
2959	Merluccius merluccius	1023	75	10860	10860	COMMERCIAL	31	1
2959	Merluccius merluccius	1023	75	10860	10860	COMMERCIAL	34	1
2959	Mullus barbatus	1023	75	1448	1448	COMMERCIAL	11.5	2
2959	Mullus barbatus	1023	75	1448	1448	COMMERCIAL	12	3
2959	Mullus barbatus	1023	75	1448	1448	COMMERCIAL	12.5	2
2959	Mullus barbatus	1023	75	1448	1448	COMMERCIAL	13	5
2959	Mullus barbatus	1023	75	1448	1448	COMMERCIAL	13.5	1
2959	Mullus barbatus	1023	75	1448	1448	COMMERCIAL	14	11
2959	Mullus barbatus	1023	75	1448	1448	COMMERCIAL	14.5	4
2959	Mullus barbatus	1023	75	1448	1448	COMMERCIAL	15	4
2959	Mullus barbatus	1023	75	1448	1448	COMMERCIAL	16	2
2959	Mullus barbatus	1023	75	1448	1448	COMMERCIAL	16.5	2
2959	Mullus barbatus	1023	75	1448	1448	COMMERCIAL	17	1
2959	Mullus barbatus	1023	75	1448	1448	COMMERCIAL	17.5	1
2959	Mullus barbatus	1023	75	1448	1448	COMMERCIAL	18.5	1
2959	Mullus barbatus	1023	75	1448	1448	COMMERCIAL	19	1
2959	Scomber scombrus	1023	75	1565	1565	COMMERCIAL	22.5	1
2959	Scomber scombrus	1023	75	1565	1565	COMMERCIAL	23	4
2959	Scomber scombrus	1023	75	1565	1565	COMMERCIAL	23.5	3
2959	Scomber scombrus	1023	75	1565	1565	COMMERCIAL	24	1
2959	Scomber scombrus	1023	75	1565	1565	COMMERCIAL	25	2
2959	Scomber scombrus	1023	75	1565	1565	COMMERCIAL	26	1
2959	Scomber scombrus	1023	75	1565	1565	COMMERCIAL	26.5	1
2959	Scomber scombrus	1023	75	1565	1565	COMMERCIAL	27	1
2959	Scomber scombrus	1023	75	1565	1565	COMMERCIAL	27.5	1
2960	Arnoglossus laterna	1023	60	797	797	DISCARD	4.5	1
2960	Arnoglossus laterna	1023	60	797	797	DISCARD	6	1
2960	Arnoglossus laterna	1023	60	797	797	DISCARD	6.5	1
2960	Arnoglossus laterna	1023	60	797	797	DISCARD	7	6
2960	Arnoglossus laterna	1023	60	797	797	DISCARD	7.5	5
2960	Arnoglossus laterna	1023	60	797	797	DISCARD	8	16
2960	Arnoglossus laterna	1023	60	797	797	DISCARD	8.5	20
2960	Arnoglossus laterna	1023	60	797	797	DISCARD	9	37
2960	Arnoglossus laterna	1023	60	797	797	DISCARD	9.5	19
2960	Arnoglossus laterna	1023	60	797	797	DISCARD	10	16
2960	Arnoglossus laterna	1023	60	797	797	DISCARD	10.5	1
2960	Arnoglossus laterna	1023	60	797	797	DISCARD	11	5
2960	Arnoglossus laterna	1023	60	797	797	DISCARD	11.5	1
2960	Arnoglossus laterna	1023	60	797	797	DISCARD	12.5	1
2960	Arnoglossus laterna	1023	60	70	70	COMMERCIAL	14	2
2960	Arnoglossus laterna	1023	60	70	70	COMMERCIAL	14.5	1
2960	Chelidonichthys lucernus	1023	60	1680	1680	COMMERCIAL	19	1
2960	Chelidonichthys lucernus	1023	60	1680	1680	COMMERCIAL	19.5	1
2960	Chelidonichthys lucernus	1023	60	1680	1680	COMMERCIAL	20.5	2
2960	Chelidonichthys lucernus	1023	60	1680	1680	COMMERCIAL	21.5	1
2960	Chelidonichthys lucernus	1023	60	1680	1680	COMMERCIAL	23	1
2960	Chelidonichthys lucernus	1023	60	1680	1680	COMMERCIAL	23.5	2
2960	Chelidonichthys lucernus	1023	60	1680	1680	COMMERCIAL	24	1
2960	Chelidonichthys lucernus	1023	60	1680	1680	COMMERCIAL	24.5	1
2960	Chelidonichthys lucernus	1023	60	1680	1680	COMMERCIAL	25	1
2960	Chelidonichthys lucernus	1023	60	1680	1680	COMMERCIAL	26	2
2960	Chelidonichthys lucernus	1023	60	1680	1680	COMMERCIAL	26.5	1
2960	Citharus linguatula	1023	60	772	772	COMMERCIAL	10	1
2960	Citharus linguatula	1023	60	772	772	COMMERCIAL	10.5	1
2960	Citharus linguatula	1023	60	772	772	COMMERCIAL	11.5	2
2960	Citharus linguatula	1023	60	772	772	COMMERCIAL	12	6
2960	Citharus linguatula	1023	60	772	772	COMMERCIAL	12.5	3
2960	Citharus linguatula	1023	60	772	772	COMMERCIAL	13	5
2960	Citharus linguatula	1023	60	772	772	COMMERCIAL	13.5	4
2960	Citharus linguatula	1023	60	772	772	COMMERCIAL	14	5
2960	Citharus linguatula	1023	60	772	772	COMMERCIAL	14.5	3
2960	Citharus linguatula	1023	60	772	772	COMMERCIAL	15	2
2960	Citharus linguatula	1023	60	772	772	COMMERCIAL	15.5	1
2960	Citharus linguatula	1023	60	772	772	COMMERCIAL	16	3
2960	Citharus linguatula	1023	60	772	772	COMMERCIAL	19	1
2960	Illex coindetii	1023	60	740	740	COMMERCIAL	5	1
2960	Illex coindetii	1023	60	740	740	COMMERCIAL	6	1
2960	Illex coindetii	1023	60	740	740	COMMERCIAL	6.5	1
2960	Illex coindetii	1023	60	740	740	COMMERCIAL	7	3
2960	Illex coindetii	1023	60	740	740	COMMERCIAL	9	3
2960	Illex coindetii	1023	60	740	740	COMMERCIAL	11	1
2960	Illex coindetii	1023	60	740	740	COMMERCIAL	12	1
2960	Illex coindetii	1023	60	740	740	COMMERCIAL	15	1
2960	Illex coindetii	1023	60	740	740	COMMERCIAL	17	1
2960	Illex coindetii	1023	60	740	740	COMMERCIAL	19.5	1
2960	Merluccius merluccius	1023	60	320	320	DISCARD	13	1
2960	Merluccius merluccius	1023	60	320	320	DISCARD	14	1
2960	Merluccius merluccius	1023	60	320	320	DISCARD	16	1
2960	Merluccius merluccius	1023	60	320	320	DISCARD	16.5	3
2960	Merluccius merluccius	1023	60	320	320	DISCARD	17	2
2960	Merluccius merluccius	1023	60	320	320	DISCARD	18.5	1
2960	Merluccius merluccius	1023	60	320	320	DISCARD	19	1
2960	Merluccius merluccius	1023	60	320	320	DISCARD	19.5	1
2960	Merluccius merluccius	1023	60	6440	6440	COMMERCIAL	20	1
2960	Merluccius merluccius	1023	60	6440	6440	COMMERCIAL	20.5	1
2960	Merluccius merluccius	1023	60	6440	6440	COMMERCIAL	22	2
2960	Merluccius merluccius	1023	60	6440	6440	COMMERCIAL	22.5	1
2960	Merluccius merluccius	1023	60	6440	6440	COMMERCIAL	24	4
2960	Merluccius merluccius	1023	60	6440	6440	COMMERCIAL	24.5	3
2960	Merluccius merluccius	1023	60	6440	6440	COMMERCIAL	25	2
2960	Merluccius merluccius	1023	60	6440	6440	COMMERCIAL	25.5	3
2960	Merluccius merluccius	1023	60	6440	6440	COMMERCIAL	26	2
2960	Merluccius merluccius	1023	60	6440	6440	COMMERCIAL	26.5	2
2960	Merluccius merluccius	1023	60	6440	6440	COMMERCIAL	27	1
2960	Merluccius merluccius	1023	60	6440	6440	COMMERCIAL	27.5	2
2960	Merluccius merluccius	1023	60	6440	6440	COMMERCIAL	28	2
2960	Merluccius merluccius	1023	60	6440	6440	COMMERCIAL	28.5	3
2960	Merluccius merluccius	1023	60	6440	6440	COMMERCIAL	29	1
2960	Merluccius merluccius	1023	60	6440	6440	COMMERCIAL	29.5	3
2960	Merluccius merluccius	1023	60	6440	6440	COMMERCIAL	30	2
2960	Merluccius merluccius	1023	60	6440	6440	COMMERCIAL	30.5	2
2960	Merluccius merluccius	1023	60	6440	6440	COMMERCIAL	31.5	3
2960	Merluccius merluccius	1023	60	6440	6440	COMMERCIAL	32.5	1
2960	Merluccius merluccius	1023	60	6440	6440	COMMERCIAL	33.5	1
2960	Mullus barbatus	1023	60	1340	1340	COMMERCIAL	11.5	2
2960	Mullus barbatus	1023	60	1340	1340	COMMERCIAL	12	3
2960	Mullus barbatus	1023	60	1340	1340	COMMERCIAL	12.5	1
2960	Mullus barbatus	1023	60	1340	1340	COMMERCIAL	13	3
2960	Mullus barbatus	1023	60	1340	1340	COMMERCIAL	13.5	6
2960	Mullus barbatus	1023	60	1340	1340	COMMERCIAL	14	4
2960	Mullus barbatus	1023	60	1340	1340	COMMERCIAL	14.5	1
2960	Mullus barbatus	1023	60	1340	1340	COMMERCIAL	15	5
2960	Mullus barbatus	1023	60	1340	1340	COMMERCIAL	15.5	3
2960	Mullus barbatus	1023	60	1340	1340	COMMERCIAL	16	4
2960	Mullus barbatus	1023	60	1340	1340	COMMERCIAL	17	3
2960	Mullus barbatus	1023	60	1340	1340	COMMERCIAL	18	1
2960	Mullus barbatus	1023	60	1340	1340	COMMERCIAL	19	1
2960	Scomber scombrus	1023	60	2320	2320	COMMERCIAL	22.5	2
2960	Scomber scombrus	1023	60	2320	2320	COMMERCIAL	23	1
2960	Scomber scombrus	1023	60	2320	2320	COMMERCIAL	23.5	3
2960	Scomber scombrus	1023	60	2320	2320	COMMERCIAL	24	5
2960	Scomber scombrus	1023	60	2320	2320	COMMERCIAL	24.5	4
2960	Scomber scombrus	1023	60	2320	2320	COMMERCIAL	25	2
2960	Scomber scombrus	1023	60	2320	2320	COMMERCIAL	25.5	3
2960	Scomber scombrus	1023	60	2320	2320	COMMERCIAL	26	1
2960	Scomber scombrus	1023	60	2320	2320	COMMERCIAL	26.5	1
2960	Scomber scombrus	1023	60	2320	2320	COMMERCIAL	27	1
2961	Arnoglossus laterna	1023	54	441	441	DISCARD	6.5	2
2961	Arnoglossus laterna	1023	54	441	441	DISCARD	7	1
2961	Arnoglossus laterna	1023	54	441	441	DISCARD	7.5	8
2961	Arnoglossus laterna	1023	54	441	441	DISCARD	8	8
2961	Arnoglossus laterna	1023	54	441	441	DISCARD	8.5	16
2961	Arnoglossus laterna	1023	54	441	441	DISCARD	9	17
2961	Arnoglossus laterna	1023	54	441	441	DISCARD	9.5	12
2961	Arnoglossus laterna	1023	54	441	441	DISCARD	10	8
2961	Arnoglossus laterna	1023	54	441	441	DISCARD	10.5	3
2961	Arnoglossus laterna	1023	54	89	89	COMMERCIAL	12	1
2961	Arnoglossus laterna	1023	54	89	89	COMMERCIAL	12.5	1
2961	Arnoglossus laterna	1023	54	89	89	COMMERCIAL	14	1
2961	Arnoglossus laterna	1023	54	89	89	COMMERCIAL	15	1
2961	Chelidonichthys lucernus	1023	54	920	920	COMMERCIAL	20	2
2961	Chelidonichthys lucernus	1023	54	920	920	COMMERCIAL	21	2
2961	Chelidonichthys lucernus	1023	54	920	920	COMMERCIAL	22	1
2961	Chelidonichthys lucernus	1023	54	920	920	COMMERCIAL	22.5	1
2961	Chelidonichthys lucernus	1023	54	920	920	COMMERCIAL	25.5	1
2961	Chelidonichthys lucernus	1023	54	920	920	COMMERCIAL	28.5	1
2961	Citharus linguatula	1023	54	753	753	COMMERCIAL	9.5	1
2961	Citharus linguatula	1023	54	753	753	COMMERCIAL	10.5	2
2961	Citharus linguatula	1023	54	753	753	COMMERCIAL	11	5
2961	Citharus linguatula	1023	54	753	753	COMMERCIAL	11.5	2
2961	Citharus linguatula	1023	54	753	753	COMMERCIAL	12	4
2961	Citharus linguatula	1023	54	753	753	COMMERCIAL	12.5	4
2961	Citharus linguatula	1023	54	753	753	COMMERCIAL	13	2
2961	Citharus linguatula	1023	54	753	753	COMMERCIAL	13.5	5
2961	Citharus linguatula	1023	54	753	753	COMMERCIAL	14	2
2961	Citharus linguatula	1023	54	753	753	COMMERCIAL	14.5	3
2961	Citharus linguatula	1023	54	753	753	COMMERCIAL	15	3
2961	Citharus linguatula	1023	54	753	753	COMMERCIAL	16	1
2961	Citharus linguatula	1023	54	753	753	COMMERCIAL	16.5	1
2961	Citharus linguatula	1023	54	753	753	COMMERCIAL	17	1
2961	Citharus linguatula	1023	54	753	753	COMMERCIAL	19	1
2961	Illex coindetii	1023	54	160	160	COMMERCIAL	7	1
2961	Illex coindetii	1023	54	160	160	COMMERCIAL	7.5	2
2961	Illex coindetii	1023	54	160	160	COMMERCIAL	8	1
2961	Illex coindetii	1023	54	160	160	COMMERCIAL	10	1
2961	Illex coindetii	1023	54	160	160	COMMERCIAL	10.5	1
2961	Merluccius merluccius	1023	54	470	470	DISCARD	12	1
2961	Merluccius merluccius	1023	54	470	470	DISCARD	12.5	1
2961	Merluccius merluccius	1023	54	470	470	DISCARD	14	1
2961	Merluccius merluccius	1023	54	470	470	DISCARD	14.5	2
2961	Merluccius merluccius	1023	54	470	470	DISCARD	15	1
2961	Merluccius merluccius	1023	54	470	470	DISCARD	15.5	2
2961	Merluccius merluccius	1023	54	470	470	DISCARD	16	2
2961	Merluccius merluccius	1023	54	470	470	DISCARD	16.5	2
2961	Merluccius merluccius	1023	54	470	470	DISCARD	18	2
2961	Merluccius merluccius	1023	54	470	470	DISCARD	18.5	1
2961	Merluccius merluccius	1023	54	470	470	DISCARD	19	1
2961	Merluccius merluccius	1023	54	6460	6460	COMMERCIAL	20	2
2961	Merluccius merluccius	1023	54	6460	6460	COMMERCIAL	20.5	1
2961	Merluccius merluccius	1023	54	6460	6460	COMMERCIAL	21	2
2961	Merluccius merluccius	1023	54	6460	6460	COMMERCIAL	23.5	1
2961	Merluccius merluccius	1023	54	6460	6460	COMMERCIAL	24	2
2961	Merluccius merluccius	1023	54	6460	6460	COMMERCIAL	25	2
2961	Merluccius merluccius	1023	54	6460	6460	COMMERCIAL	25.5	2
2961	Merluccius merluccius	1023	54	6460	6460	COMMERCIAL	26	2
2961	Merluccius merluccius	1023	54	6460	6460	COMMERCIAL	26.5	3
2961	Merluccius merluccius	1023	54	6460	6460	COMMERCIAL	27	4
2961	Merluccius merluccius	1023	54	6460	6460	COMMERCIAL	28	5
2961	Merluccius merluccius	1023	54	6460	6460	COMMERCIAL	28.5	2
2961	Merluccius merluccius	1023	54	6460	6460	COMMERCIAL	29	2
2961	Merluccius merluccius	1023	54	6460	6460	COMMERCIAL	30	3
2961	Merluccius merluccius	1023	54	6460	6460	COMMERCIAL	30.5	1
2961	Merluccius merluccius	1023	54	6460	6460	COMMERCIAL	31	2
2961	Merluccius merluccius	1023	54	6460	6460	COMMERCIAL	33	1
2961	Merluccius merluccius	1023	54	6460	6460	COMMERCIAL	33.5	1
2961	Merluccius merluccius	1023	54	6460	6460	COMMERCIAL	34	1
2961	Mullus barbatus	1023	54	1060	1060	COMMERCIAL	12	2
2961	Mullus barbatus	1023	54	1060	1060	COMMERCIAL	12.5	5
2961	Mullus barbatus	1023	54	1060	1060	COMMERCIAL	13	3
2961	Mullus barbatus	1023	54	1060	1060	COMMERCIAL	13.5	3
2961	Mullus barbatus	1023	54	1060	1060	COMMERCIAL	14	8
2961	Mullus barbatus	1023	54	1060	1060	COMMERCIAL	14.5	1
2961	Mullus barbatus	1023	54	1060	1060	COMMERCIAL	15	2
2961	Mullus barbatus	1023	54	1060	1060	COMMERCIAL	15.5	2
2961	Mullus barbatus	1023	54	1060	1060	COMMERCIAL	16	2
2961	Mullus barbatus	1023	54	1060	1060	COMMERCIAL	17	1
2961	Mullus barbatus	1023	54	1060	1060	COMMERCIAL	17.5	1
2961	Mullus barbatus	1023	54	1060	1060	COMMERCIAL	18	1
2961	Scomber scombrus	1023	54	960	960	COMMERCIAL	23	3
2961	Scomber scombrus	1023	54	960	960	COMMERCIAL	23.5	2
2961	Scomber scombrus	1023	54	960	960	COMMERCIAL	24	3
2961	Scomber scombrus	1023	54	960	960	COMMERCIAL	25	2
2962	Arnoglossus laterna	1023	56	897	389	DISCARD	5.5	1
2962	Arnoglossus laterna	1023	56	897	389	DISCARD	6	1
2962	Arnoglossus laterna	1023	56	897	389	DISCARD	6.5	1
2962	Arnoglossus laterna	1023	56	897	389	DISCARD	7	1
2962	Arnoglossus laterna	1023	56	897	389	DISCARD	7.5	4
2962	Arnoglossus laterna	1023	56	897	389	DISCARD	8	8
2962	Arnoglossus laterna	1023	56	897	389	DISCARD	8.5	18
2962	Arnoglossus laterna	1023	56	897	389	DISCARD	9	12
2962	Arnoglossus laterna	1023	56	897	389	DISCARD	9.5	14
2962	Arnoglossus laterna	1023	56	897	389	DISCARD	10	6
2962	Arnoglossus laterna	1023	56	897	389	DISCARD	10.5	1
2962	Arnoglossus laterna	1023	56	897	389	DISCARD	11	1
2962	Arnoglossus laterna	1023	56	64	64	COMMERCIAL	13	2
2962	Arnoglossus laterna	1023	56	64	64	COMMERCIAL	13.5	1
2962	Arnoglossus laterna	1023	56	64	64	COMMERCIAL	14	1
2962	Chelidonichthys lucernus	1023	56	1560	1560	COMMERCIAL	19	1
2962	Chelidonichthys lucernus	1023	56	1560	1560	COMMERCIAL	21	1
2962	Chelidonichthys lucernus	1023	56	1560	1560	COMMERCIAL	22.5	1
2962	Chelidonichthys lucernus	1023	56	1560	1560	COMMERCIAL	23	1
2962	Chelidonichthys lucernus	1023	56	1560	1560	COMMERCIAL	23.5	2
2962	Chelidonichthys lucernus	1023	56	1560	1560	COMMERCIAL	24	1
2962	Chelidonichthys lucernus	1023	56	1560	1560	COMMERCIAL	24.5	2
2962	Chelidonichthys lucernus	1023	56	1560	1560	COMMERCIAL	25	1
2962	Chelidonichthys lucernus	1023	56	1560	1560	COMMERCIAL	26.5	1
2962	Chelidonichthys lucernus	1023	56	1560	1560	COMMERCIAL	28.5	1
2962	Citharus linguatula	1023	56	1158	1158	COMMERCIAL	9.5	1
2962	Citharus linguatula	1023	56	1158	1158	COMMERCIAL	10	1
2962	Citharus linguatula	1023	56	1158	1158	COMMERCIAL	10.5	3
2962	Citharus linguatula	1023	56	1158	1158	COMMERCIAL	11	5
2962	Citharus linguatula	1023	56	1158	1158	COMMERCIAL	11.5	9
2962	Citharus linguatula	1023	56	1158	1158	COMMERCIAL	12	8
2962	Citharus linguatula	1023	56	1158	1158	COMMERCIAL	12.5	7
2962	Citharus linguatula	1023	56	1158	1158	COMMERCIAL	13	5
2962	Citharus linguatula	1023	56	1158	1158	COMMERCIAL	13.5	10
2962	Citharus linguatula	1023	56	1158	1158	COMMERCIAL	14	4
2962	Citharus linguatula	1023	56	1158	1158	COMMERCIAL	14.5	5
2962	Citharus linguatula	1023	56	1158	1158	COMMERCIAL	15	5
2962	Citharus linguatula	1023	56	1158	1158	COMMERCIAL	15.5	3
2962	Citharus linguatula	1023	56	1158	1158	COMMERCIAL	16	1
2962	Citharus linguatula	1023	56	1158	1158	COMMERCIAL	16.5	1
2962	Illex coindetii	1023	56	529	529	COMMERCIAL	5.5	2
2962	Illex coindetii	1023	56	529	529	COMMERCIAL	6	4
2962	Illex coindetii	1023	56	529	529	COMMERCIAL	6.5	2
2962	Illex coindetii	1023	56	529	529	COMMERCIAL	7	7
2962	Illex coindetii	1023	56	529	529	COMMERCIAL	7.5	2
2962	Illex coindetii	1023	56	529	529	COMMERCIAL	8	2
2962	Illex coindetii	1023	56	529	529	COMMERCIAL	8.5	1
2962	Illex coindetii	1023	56	529	529	COMMERCIAL	9	3
2962	Illex coindetii	1023	56	529	529	COMMERCIAL	9.5	2
2962	Illex coindetii	1023	56	529	529	COMMERCIAL	10.5	1
2962	Illex coindetii	1023	56	529	529	COMMERCIAL	11.5	1
2962	Illex coindetii	1023	56	529	529	COMMERCIAL	12	1
2962	Merluccius merluccius	1023	56	260	260	DISCARD	13	1
2962	Merluccius merluccius	1023	56	260	260	DISCARD	16.5	1
2962	Merluccius merluccius	1023	56	260	260	DISCARD	17	2
2962	Merluccius merluccius	1023	56	260	260	DISCARD	17.5	1
2962	Merluccius merluccius	1023	56	260	260	DISCARD	19	2
2962	Merluccius merluccius	1023	56	9280	9280	COMMERCIAL	20	1
2962	Merluccius merluccius	1023	56	9280	9280	COMMERCIAL	20.5	2
2962	Merluccius merluccius	1023	56	9280	9280	COMMERCIAL	21	3
2962	Merluccius merluccius	1023	56	9280	9280	COMMERCIAL	21.5	1
2962	Merluccius merluccius	1023	56	9280	9280	COMMERCIAL	22	1
2962	Merluccius merluccius	1023	56	9280	9280	COMMERCIAL	23	5
2962	Merluccius merluccius	1023	56	9280	9280	COMMERCIAL	24	3
2962	Merluccius merluccius	1023	56	9280	9280	COMMERCIAL	24.5	3
2962	Merluccius merluccius	1023	56	9280	9280	COMMERCIAL	25.5	3
2962	Merluccius merluccius	1023	56	9280	9280	COMMERCIAL	26	3
2962	Merluccius merluccius	1023	56	9280	9280	COMMERCIAL	27	3
2962	Merluccius merluccius	1023	56	9280	9280	COMMERCIAL	27.5	5
2962	Merluccius merluccius	1023	56	9280	9280	COMMERCIAL	28	2
2962	Merluccius merluccius	1023	56	9280	9280	COMMERCIAL	28.5	2
2962	Merluccius merluccius	1023	56	9280	9280	COMMERCIAL	29	6
2962	Merluccius merluccius	1023	56	9280	9280	COMMERCIAL	29.5	4
2962	Merluccius merluccius	1023	56	9280	9280	COMMERCIAL	30	1
2962	Merluccius merluccius	1023	56	9280	9280	COMMERCIAL	30.5	2
2962	Merluccius merluccius	1023	56	9280	9280	COMMERCIAL	31.5	1
2962	Merluccius merluccius	1023	56	9280	9280	COMMERCIAL	32	1
2962	Merluccius merluccius	1023	56	9280	9280	COMMERCIAL	32.5	4
2962	Merluccius merluccius	1023	56	9280	9280	COMMERCIAL	34	2
2962	Mullus barbatus	1023	56	720	720	COMMERCIAL	11.5	1
2962	Mullus barbatus	1023	56	720	720	COMMERCIAL	12	1
2962	Mullus barbatus	1023	56	720	720	COMMERCIAL	13	1
2962	Mullus barbatus	1023	56	720	720	COMMERCIAL	13.5	1
2962	Mullus barbatus	1023	56	720	720	COMMERCIAL	14	5
2962	Mullus barbatus	1023	56	720	720	COMMERCIAL	14.5	2
2962	Mullus barbatus	1023	56	720	720	COMMERCIAL	15	5
2962	Mullus barbatus	1023	56	720	720	COMMERCIAL	15.5	2
2962	Mullus barbatus	1023	56	720	720	COMMERCIAL	16	1
2962	Mullus barbatus	1023	56	720	720	COMMERCIAL	18	1
2962	Scomber scombrus	1023	56	155	155	COMMERCIAL	22.5	1
2962	Scomber scombrus	1023	56	155	155	COMMERCIAL	23	1
2963	Arnoglossus laterna	1023	55	606	606	DISCARD	5.5	1
2963	Arnoglossus laterna	1023	55	606	606	DISCARD	7	4
2963	Arnoglossus laterna	1023	55	606	606	DISCARD	7.5	1
2963	Arnoglossus laterna	1023	55	606	606	DISCARD	8	20
2963	Arnoglossus laterna	1023	55	606	606	DISCARD	8.5	24
2963	Arnoglossus laterna	1023	55	606	606	DISCARD	9	29
2963	Arnoglossus laterna	1023	55	606	606	DISCARD	9.5	21
2963	Arnoglossus laterna	1023	55	606	606	DISCARD	10	2
2963	Arnoglossus laterna	1023	55	606	606	DISCARD	10.5	2
2963	Arnoglossus laterna	1023	55	606	606	DISCARD	13	1
2963	Arnoglossus laterna	1023	55	51	51	COMMERCIAL	13.5	1
2963	Arnoglossus laterna	1023	55	51	51	COMMERCIAL	14.5	1
2963	Chelidonichthys lucernus	1023	55	2036	2036	COMMERCIAL	20	1
2963	Chelidonichthys lucernus	1023	55	2036	2036	COMMERCIAL	20.5	2
2963	Chelidonichthys lucernus	1023	55	2036	2036	COMMERCIAL	23	1
2963	Chelidonichthys lucernus	1023	55	2036	2036	COMMERCIAL	23.5	1
2963	Chelidonichthys lucernus	1023	55	2036	2036	COMMERCIAL	24	3
2963	Chelidonichthys lucernus	1023	55	2036	2036	COMMERCIAL	25	3
2963	Chelidonichthys lucernus	1023	55	2036	2036	COMMERCIAL	27	1
2963	Chelidonichthys lucernus	1023	55	2036	2036	COMMERCIAL	27.5	2
2963	Chelidonichthys lucernus	1023	55	2036	2036	COMMERCIAL	28	1
2963	Citharus linguatula	1023	55	864	864	COMMERCIAL	9.5	1
2963	Citharus linguatula	1023	55	864	864	COMMERCIAL	10	1
2963	Citharus linguatula	1023	55	864	864	COMMERCIAL	10.5	2
2963	Citharus linguatula	1023	55	864	864	COMMERCIAL	11	4
2963	Citharus linguatula	1023	55	864	864	COMMERCIAL	11.5	5
2963	Citharus linguatula	1023	55	864	864	COMMERCIAL	12	5
2963	Citharus linguatula	1023	55	864	864	COMMERCIAL	12.5	9
2963	Citharus linguatula	1023	55	864	864	COMMERCIAL	13	10
2963	Citharus linguatula	1023	55	864	864	COMMERCIAL	13.5	3
2963	Citharus linguatula	1023	55	864	864	COMMERCIAL	14	7
2963	Citharus linguatula	1023	55	864	864	COMMERCIAL	14.5	3
2963	Citharus linguatula	1023	55	864	864	COMMERCIAL	15.5	2
2963	Illex coindetii	1023	55	508	508	COMMERCIAL	5.5	1
2963	Illex coindetii	1023	55	508	508	COMMERCIAL	6	5
2963	Illex coindetii	1023	55	508	508	COMMERCIAL	6.5	4
2963	Illex coindetii	1023	55	508	508	COMMERCIAL	7	1
2963	Illex coindetii	1023	55	508	508	COMMERCIAL	7.5	3
2963	Illex coindetii	1023	55	508	508	COMMERCIAL	8	1
2963	Illex coindetii	1023	55	508	508	COMMERCIAL	8.5	2
2963	Illex coindetii	1023	55	508	508	COMMERCIAL	9	2
2963	Illex coindetii	1023	55	508	508	COMMERCIAL	10.5	1
2963	Illex coindetii	1023	55	508	508	COMMERCIAL	11	1
2963	Illex coindetii	1023	55	508	508	COMMERCIAL	12.5	1
2963	Illex coindetii	1023	55	508	508	COMMERCIAL	15	1
2963	Merluccius merluccius	1023	55	515	515	DISCARD	10.5	1
2963	Merluccius merluccius	1023	55	515	515	DISCARD	11	1
2963	Merluccius merluccius	1023	55	515	515	DISCARD	14.5	1
2963	Merluccius merluccius	1023	55	515	515	DISCARD	15.5	3
2963	Merluccius merluccius	1023	55	515	515	DISCARD	16	2
2963	Merluccius merluccius	1023	55	515	515	DISCARD	16.5	2
2963	Merluccius merluccius	1023	55	515	515	DISCARD	18	2
2963	Merluccius merluccius	1023	55	515	515	DISCARD	19	3
2963	Merluccius merluccius	1023	55	515	515	DISCARD	19.5	2
2963	Merluccius merluccius	1023	55	11080	11080	COMMERCIAL	20	1
2963	Merluccius merluccius	1023	55	11080	11080	COMMERCIAL	21	4
2963	Merluccius merluccius	1023	55	11080	11080	COMMERCIAL	21.5	3
2963	Merluccius merluccius	1023	55	11080	11080	COMMERCIAL	22	1
2963	Merluccius merluccius	1023	55	11080	11080	COMMERCIAL	22.5	3
2963	Merluccius merluccius	1023	55	11080	11080	COMMERCIAL	23	1
2963	Merluccius merluccius	1023	55	11080	11080	COMMERCIAL	23.5	1
2963	Merluccius merluccius	1023	55	11080	11080	COMMERCIAL	24.5	3
2963	Merluccius merluccius	1023	55	11080	11080	COMMERCIAL	25	3
2963	Merluccius merluccius	1023	55	11080	11080	COMMERCIAL	25.5	3
2963	Merluccius merluccius	1023	55	11080	11080	COMMERCIAL	26	3
2963	Merluccius merluccius	1023	55	11080	11080	COMMERCIAL	26.5	4
2963	Merluccius merluccius	1023	55	11080	11080	COMMERCIAL	27	8
2963	Merluccius merluccius	1023	55	11080	11080	COMMERCIAL	27.5	5
2963	Merluccius merluccius	1023	55	11080	11080	COMMERCIAL	28	4
2963	Merluccius merluccius	1023	55	11080	11080	COMMERCIAL	28.5	4
2963	Merluccius merluccius	1023	55	11080	11080	COMMERCIAL	29	4
2963	Merluccius merluccius	1023	55	11080	11080	COMMERCIAL	29.5	4
2963	Merluccius merluccius	1023	55	11080	11080	COMMERCIAL	30	1
2963	Merluccius merluccius	1023	55	11080	11080	COMMERCIAL	30.5	1
2963	Merluccius merluccius	1023	55	11080	11080	COMMERCIAL	31.5	3
2963	Merluccius merluccius	1023	55	11080	11080	COMMERCIAL	32	1
2963	Merluccius merluccius	1023	55	11080	11080	COMMERCIAL	33.5	1
2963	Merluccius merluccius	1023	55	11080	11080	COMMERCIAL	34	1
2963	Merluccius merluccius	1023	55	11080	11080	COMMERCIAL	35.5	1
2963	Mullus barbatus	1023	55	990	990	COMMERCIAL	11.5	1
2963	Mullus barbatus	1023	55	990	990	COMMERCIAL	12	1
2963	Mullus barbatus	1023	55	990	990	COMMERCIAL	12.5	2
2963	Mullus barbatus	1023	55	990	990	COMMERCIAL	13	3
2963	Mullus barbatus	1023	55	990	990	COMMERCIAL	13.5	2
2963	Mullus barbatus	1023	55	990	990	COMMERCIAL	14	5
2963	Mullus barbatus	1023	55	990	990	COMMERCIAL	14.5	2
2963	Mullus barbatus	1023	55	990	990	COMMERCIAL	15	4
2963	Mullus barbatus	1023	55	990	990	COMMERCIAL	16	4
2963	Mullus barbatus	1023	55	990	990	COMMERCIAL	16.5	1
2963	Mullus barbatus	1023	55	990	990	COMMERCIAL	17.5	1
2963	Mullus barbatus	1023	55	990	990	COMMERCIAL	18.5	1
2963	Scomber scombrus	1023	55	115	115	COMMERCIAL	24	1
2964	Arnoglossus laterna	1023	60	588	588	DISCARD	7	5
2964	Arnoglossus laterna	1023	60	588	588	DISCARD	7.5	5
2964	Arnoglossus laterna	1023	60	588	588	DISCARD	8	19
2964	Arnoglossus laterna	1023	60	588	588	DISCARD	8.5	13
2964	Arnoglossus laterna	1023	60	588	588	DISCARD	9	30
2964	Arnoglossus laterna	1023	60	588	588	DISCARD	9.5	14
2964	Arnoglossus laterna	1023	60	588	588	DISCARD	10	12
2964	Arnoglossus laterna	1023	60	588	588	DISCARD	10.5	3
2964	Arnoglossus laterna	1023	60	588	588	DISCARD	11	1
2964	Arnoglossus laterna	1023	60	108	108	COMMERCIAL	11.5	1
2964	Arnoglossus laterna	1023	60	108	108	COMMERCIAL	12.5	1
2964	Arnoglossus laterna	1023	60	108	108	COMMERCIAL	13	1
2964	Arnoglossus laterna	1023	60	108	108	COMMERCIAL	14	3
2964	Chelidonichthys lucernus	1023	60	1560	1560	COMMERCIAL	20.5	1
2964	Chelidonichthys lucernus	1023	60	1560	1560	COMMERCIAL	21	1
2964	Chelidonichthys lucernus	1023	60	1560	1560	COMMERCIAL	22	1
2964	Chelidonichthys lucernus	1023	60	1560	1560	COMMERCIAL	22.5	1
2964	Chelidonichthys lucernus	1023	60	1560	1560	COMMERCIAL	23.5	2
2964	Chelidonichthys lucernus	1023	60	1560	1560	COMMERCIAL	24	1
2964	Chelidonichthys lucernus	1023	60	1560	1560	COMMERCIAL	25.5	1
2964	Chelidonichthys lucernus	1023	60	1560	1560	COMMERCIAL	27	2
2964	Chelidonichthys lucernus	1023	60	1560	1560	COMMERCIAL	28	1
2964	Citharus linguatula	1023	60	437	437	COMMERCIAL	9.5	1
2964	Citharus linguatula	1023	60	437	437	COMMERCIAL	10	2
2964	Citharus linguatula	1023	60	437	437	COMMERCIAL	10.5	3
2964	Citharus linguatula	1023	60	437	437	COMMERCIAL	11	5
2964	Citharus linguatula	1023	60	437	437	COMMERCIAL	11.5	3
2964	Citharus linguatula	1023	60	437	437	COMMERCIAL	12	3
2964	Citharus linguatula	1023	60	437	437	COMMERCIAL	12.5	1
2964	Citharus linguatula	1023	60	437	437	COMMERCIAL	13	1
2964	Citharus linguatula	1023	60	437	437	COMMERCIAL	13.5	2
2964	Citharus linguatula	1023	60	437	437	COMMERCIAL	14.5	2
2964	Citharus linguatula	1023	60	437	437	COMMERCIAL	15	4
2964	Citharus linguatula	1023	60	437	437	COMMERCIAL	16	1
2964	Illex coindetii	1023	60	484	484	COMMERCIAL	5	2
2964	Illex coindetii	1023	60	484	484	COMMERCIAL	5.5	2
2964	Illex coindetii	1023	60	484	484	COMMERCIAL	6	3
2964	Illex coindetii	1023	60	484	484	COMMERCIAL	6.5	5
2964	Illex coindetii	1023	60	484	484	COMMERCIAL	7	10
2964	Illex coindetii	1023	60	484	484	COMMERCIAL	7.5	3
2964	Illex coindetii	1023	60	484	484	COMMERCIAL	8	2
2964	Illex coindetii	1023	60	484	484	COMMERCIAL	8.5	3
2964	Illex coindetii	1023	60	484	484	COMMERCIAL	9	2
2964	Illex coindetii	1023	60	484	484	COMMERCIAL	10	1
2964	Illex coindetii	1023	60	484	484	COMMERCIAL	10.5	1
2964	Merluccius merluccius	1023	60	530	530	DISCARD	12.5	1
2964	Merluccius merluccius	1023	60	530	530	DISCARD	14	1
2964	Merluccius merluccius	1023	60	530	530	DISCARD	15.5	2
2964	Merluccius merluccius	1023	60	530	530	DISCARD	16	3
2964	Merluccius merluccius	1023	60	530	530	DISCARD	17	1
2964	Merluccius merluccius	1023	60	530	530	DISCARD	18	1
2964	Merluccius merluccius	1023	60	530	530	DISCARD	18.5	1
2964	Merluccius merluccius	1023	60	530	530	DISCARD	19	2
2964	Merluccius merluccius	1023	60	530	530	DISCARD	19.5	2
2964	Merluccius merluccius	1023	60	5340	5340	COMMERCIAL	20	3
2964	Merluccius merluccius	1023	60	5340	5340	COMMERCIAL	20.5	1
2964	Merluccius merluccius	1023	60	5340	5340	COMMERCIAL	21.5	1
2964	Merluccius merluccius	1023	60	5340	5340	COMMERCIAL	22.5	2
2964	Merluccius merluccius	1023	60	5340	5340	COMMERCIAL	23	1
2964	Merluccius merluccius	1023	60	5340	5340	COMMERCIAL	23.5	2
2964	Merluccius merluccius	1023	60	5340	5340	COMMERCIAL	24	2
2964	Merluccius merluccius	1023	60	5340	5340	COMMERCIAL	24.5	1
2964	Merluccius merluccius	1023	60	5340	5340	COMMERCIAL	25	2
2964	Merluccius merluccius	1023	60	5340	5340	COMMERCIAL	25.5	1
2964	Merluccius merluccius	1023	60	5340	5340	COMMERCIAL	26	2
2964	Merluccius merluccius	1023	60	5340	5340	COMMERCIAL	26.5	1
2964	Merluccius merluccius	1023	60	5340	5340	COMMERCIAL	27	1
2964	Merluccius merluccius	1023	60	5340	5340	COMMERCIAL	27.5	5
2964	Merluccius merluccius	1023	60	5340	5340	COMMERCIAL	28	3
2964	Merluccius merluccius	1023	60	5340	5340	COMMERCIAL	29	1
2964	Merluccius merluccius	1023	60	5340	5340	COMMERCIAL	29.5	1
2964	Merluccius merluccius	1023	60	5340	5340	COMMERCIAL	30	1
2964	Merluccius merluccius	1023	60	5340	5340	COMMERCIAL	30.5	1
2964	Merluccius merluccius	1023	60	5340	5340	COMMERCIAL	31	1
2964	Merluccius merluccius	1023	60	5340	5340	COMMERCIAL	31.5	1
2964	Merluccius merluccius	1023	60	5340	5340	COMMERCIAL	34	1
2964	Merluccius merluccius	1023	60	5340	5340	COMMERCIAL	34.5	1
2964	Mullus barbatus	1023	60	1793	1793	COMMERCIAL	11	2
2964	Mullus barbatus	1023	60	1793	1793	COMMERCIAL	12	2
2964	Mullus barbatus	1023	60	1793	1793	COMMERCIAL	12.5	3
2964	Mullus barbatus	1023	60	1793	1793	COMMERCIAL	13	4
2964	Mullus barbatus	1023	60	1793	1793	COMMERCIAL	13.5	2
2964	Mullus barbatus	1023	60	1793	1793	COMMERCIAL	14	11
2964	Mullus barbatus	1023	60	1793	1793	COMMERCIAL	14.5	1
2964	Mullus barbatus	1023	60	1793	1793	COMMERCIAL	15	7
2964	Mullus barbatus	1023	60	1793	1793	COMMERCIAL	15.5	4
2964	Mullus barbatus	1023	60	1793	1793	COMMERCIAL	16	3
2964	Mullus barbatus	1023	60	1793	1793	COMMERCIAL	16.5	1
2964	Mullus barbatus	1023	60	1793	1793	COMMERCIAL	17	1
2964	Mullus barbatus	1023	60	1793	1793	COMMERCIAL	17.5	4
2964	Mullus barbatus	1023	60	1793	1793	COMMERCIAL	18	2
2964	Scomber scombrus	1023	60	4470	4470	COMMERCIAL	22	3
2964	Scomber scombrus	1023	60	4470	4470	COMMERCIAL	22.5	2
2964	Scomber scombrus	1023	60	4470	4470	COMMERCIAL	23	5
2964	Scomber scombrus	1023	60	4470	4470	COMMERCIAL	23.5	4
2964	Scomber scombrus	1023	60	4470	4470	COMMERCIAL	24	5
2964	Scomber scombrus	1023	60	4470	4470	COMMERCIAL	24.5	7
2964	Scomber scombrus	1023	60	4470	4470	COMMERCIAL	25	9
2964	Scomber scombrus	1023	60	4470	4470	COMMERCIAL	25.5	3
2964	Scomber scombrus	1023	60	4470	4470	COMMERCIAL	26	4
2964	Scomber scombrus	1023	60	4470	4470	COMMERCIAL	26.5	1
2964	Scomber scombrus	1023	60	4470	4470	COMMERCIAL	27	1
2965	Arnoglossus laterna	1023	59	500	500	DISCARD	7.5	2
2965	Arnoglossus laterna	1023	59	500	500	DISCARD	8	5
2965	Arnoglossus laterna	1023	59	500	500	DISCARD	8.5	14
2965	Arnoglossus laterna	1023	59	500	500	DISCARD	9	24
2965	Arnoglossus laterna	1023	59	500	500	DISCARD	9.5	19
2965	Arnoglossus laterna	1023	59	500	500	DISCARD	10	10
2965	Arnoglossus laterna	1023	59	500	500	DISCARD	10.5	1
2965	Arnoglossus laterna	1023	59	500	500	DISCARD	11	3
2965	Arnoglossus laterna	1023	59	500	500	DISCARD	11.5	2
2965	Arnoglossus laterna	1023	59	142	142	COMMERCIAL	12	1
2965	Arnoglossus laterna	1023	59	142	142	COMMERCIAL	12.5	1
2965	Arnoglossus laterna	1023	59	142	142	COMMERCIAL	13.5	2
2965	Arnoglossus laterna	1023	59	142	142	COMMERCIAL	14.5	1
2965	Arnoglossus laterna	1023	59	142	142	COMMERCIAL	16	1
2965	Citharus linguatula	1023	59	1049	1049	COMMERCIAL	10.5	6
2965	Citharus linguatula	1023	59	1049	1049	COMMERCIAL	11	3
2965	Citharus linguatula	1023	59	1049	1049	COMMERCIAL	11.5	5
2965	Citharus linguatula	1023	59	1049	1049	COMMERCIAL	12	9
2965	Citharus linguatula	1023	59	1049	1049	COMMERCIAL	12.5	13
2965	Citharus linguatula	1023	59	1049	1049	COMMERCIAL	13	5
2965	Citharus linguatula	1023	59	1049	1049	COMMERCIAL	13.5	3
2965	Citharus linguatula	1023	59	1049	1049	COMMERCIAL	14	3
2965	Citharus linguatula	1023	59	1049	1049	COMMERCIAL	14.5	5
2965	Citharus linguatula	1023	59	1049	1049	COMMERCIAL	15	2
2965	Citharus linguatula	1023	59	1049	1049	COMMERCIAL	15.5	5
2965	Citharus linguatula	1023	59	1049	1049	COMMERCIAL	16	3
2965	Illex coindetii	1023	59	623	623	COMMERCIAL	5	1
2965	Illex coindetii	1023	59	623	623	COMMERCIAL	5.5	1
2965	Illex coindetii	1023	59	623	623	COMMERCIAL	6	2
2965	Illex coindetii	1023	59	623	623	COMMERCIAL	6.5	4
2965	Illex coindetii	1023	59	623	623	COMMERCIAL	7	11
2965	Illex coindetii	1023	59	623	623	COMMERCIAL	7.5	2
2965	Illex coindetii	1023	59	623	623	COMMERCIAL	8	6
2965	Illex coindetii	1023	59	623	623	COMMERCIAL	8.5	1
2965	Illex coindetii	1023	59	623	623	COMMERCIAL	9	2
2965	Illex coindetii	1023	59	623	623	COMMERCIAL	9.5	1
2965	Illex coindetii	1023	59	623	623	COMMERCIAL	10.5	1
2965	Illex coindetii	1023	59	623	623	COMMERCIAL	12	2
2965	Merluccius merluccius	1023	59	448	448	DISCARD	13	1
2965	Merluccius merluccius	1023	59	448	448	DISCARD	14	2
2965	Merluccius merluccius	1023	59	448	448	DISCARD	14.5	2
2965	Merluccius merluccius	1023	59	448	448	DISCARD	15	2
2965	Merluccius merluccius	1023	59	448	448	DISCARD	15.5	1
2965	Merluccius merluccius	1023	59	448	448	DISCARD	16	1
2965	Merluccius merluccius	1023	59	448	448	DISCARD	17	2
2965	Merluccius merluccius	1023	59	448	448	DISCARD	17.5	2
2965	Merluccius merluccius	1023	59	448	448	DISCARD	18.5	1
2965	Merluccius merluccius	1023	59	448	448	DISCARD	19	1
2965	Merluccius merluccius	1023	59	12200	12200	COMMERCIAL	20	2
2965	Merluccius merluccius	1023	59	12200	12200	COMMERCIAL	20.5	4
2965	Merluccius merluccius	1023	59	12200	12200	COMMERCIAL	21	1
2965	Merluccius merluccius	1023	59	12200	12200	COMMERCIAL	22	2
2965	Merluccius merluccius	1023	59	12200	12200	COMMERCIAL	22.5	1
2965	Merluccius merluccius	1023	59	12200	12200	COMMERCIAL	23	2
2965	Merluccius merluccius	1023	59	12200	12200	COMMERCIAL	23.5	1
2965	Merluccius merluccius	1023	59	12200	12200	COMMERCIAL	24	3
2965	Merluccius merluccius	1023	59	12200	12200	COMMERCIAL	24.5	2
2965	Merluccius merluccius	1023	59	12200	12200	COMMERCIAL	25	3
2965	Merluccius merluccius	1023	59	12200	12200	COMMERCIAL	25.5	2
2965	Merluccius merluccius	1023	59	12200	12200	COMMERCIAL	26	9
2965	Merluccius merluccius	1023	59	12200	12200	COMMERCIAL	26.5	2
2965	Merluccius merluccius	1023	59	12200	12200	COMMERCIAL	27	6
2965	Merluccius merluccius	1023	59	12200	12200	COMMERCIAL	27.5	3
2965	Merluccius merluccius	1023	59	12200	12200	COMMERCIAL	28	9
2965	Merluccius merluccius	1023	59	12200	12200	COMMERCIAL	28.5	4
2965	Merluccius merluccius	1023	59	12200	12200	COMMERCIAL	29	8
2965	Merluccius merluccius	1023	59	12200	12200	COMMERCIAL	29.5	1
2965	Merluccius merluccius	1023	59	12200	12200	COMMERCIAL	30	5
2965	Merluccius merluccius	1023	59	12200	12200	COMMERCIAL	30.5	4
2965	Merluccius merluccius	1023	59	12200	12200	COMMERCIAL	31	1
2965	Merluccius merluccius	1023	59	12200	12200	COMMERCIAL	32	2
2965	Merluccius merluccius	1023	59	12200	12200	COMMERCIAL	33.5	1
2965	Chelidonichthys lucernus	1023	59	2080	2080	COMMERCIAL	19	2
2965	Chelidonichthys lucernus	1023	59	2080	2080	COMMERCIAL	19.5	2
2965	Chelidonichthys lucernus	1023	59	2080	2080	COMMERCIAL	21	1
2965	Chelidonichthys lucernus	1023	59	2080	2080	COMMERCIAL	22	1
2965	Chelidonichthys lucernus	1023	59	2080	2080	COMMERCIAL	23.5	1
2965	Chelidonichthys lucernus	1023	59	2080	2080	COMMERCIAL	24	2
2965	Chelidonichthys lucernus	1023	59	2080	2080	COMMERCIAL	24.5	1
2965	Chelidonichthys lucernus	1023	59	2080	2080	COMMERCIAL	25.5	1
2965	Chelidonichthys lucernus	1023	59	2080	2080	COMMERCIAL	26	1
2965	Chelidonichthys lucernus	1023	59	2080	2080	COMMERCIAL	26.5	1
2965	Chelidonichthys lucernus	1023	59	2080	2080	COMMERCIAL	27	1
2965	Chelidonichthys lucernus	1023	59	2080	2080	COMMERCIAL	27.5	2
2965	Mullus barbatus	1023	59	1440	1440	COMMERCIAL	12	4
2965	Mullus barbatus	1023	59	1440	1440	COMMERCIAL	12.5	2
2965	Mullus barbatus	1023	59	1440	1440	COMMERCIAL	13	6
2965	Mullus barbatus	1023	59	1440	1440	COMMERCIAL	13.5	4
2965	Mullus barbatus	1023	59	1440	1440	COMMERCIAL	14	6
2965	Mullus barbatus	1023	59	1440	1440	COMMERCIAL	14.5	2
2965	Mullus barbatus	1023	59	1440	1440	COMMERCIAL	15	5
2965	Mullus barbatus	1023	59	1440	1440	COMMERCIAL	15.5	5
2965	Mullus barbatus	1023	59	1440	1440	COMMERCIAL	16.5	2
2965	Mullus barbatus	1023	59	1440	1440	COMMERCIAL	17	2
2965	Mullus barbatus	1023	59	1440	1440	COMMERCIAL	18.5	1
2965	Mullus barbatus	1023	59	1440	1440	COMMERCIAL	20	1
2965	Scomber scombrus	1023	59	1260	1260	COMMERCIAL	13	1
2965	Scomber scombrus	1023	59	1260	1260	COMMERCIAL	14	1
2965	Scomber scombrus	1023	59	1260	1260	COMMERCIAL	22	1
2965	Scomber scombrus	1023	59	1260	1260	COMMERCIAL	22.5	1
2965	Scomber scombrus	1023	59	1260	1260	COMMERCIAL	23	1
2965	Scomber scombrus	1023	59	1260	1260	COMMERCIAL	23.5	3
2965	Scomber scombrus	1023	59	1260	1260	COMMERCIAL	24	3
2965	Scomber scombrus	1023	59	1260	1260	COMMERCIAL	25	1
2965	Scomber scombrus	1023	59	1260	1260	COMMERCIAL	25.5	1
2965	Scomber scombrus	1023	59	1260	1260	COMMERCIAL	26	1
2966	Arnoglossus laterna	1024	60	198	198	DISCARD	6.5	2
2966	Arnoglossus laterna	1024	60	198	198	DISCARD	7.5	4
2966	Arnoglossus laterna	1024	60	198	198	DISCARD	8	4
2966	Arnoglossus laterna	1024	60	198	198	DISCARD	8.5	8
2966	Arnoglossus laterna	1024	60	198	198	DISCARD	9	7
2966	Arnoglossus laterna	1024	60	198	198	DISCARD	9.5	6
2966	Arnoglossus laterna	1024	60	198	198	DISCARD	10	2
2966	Arnoglossus laterna	1024	60	198	198	DISCARD	10.5	3
2966	Arnoglossus laterna	1024	60	198	198	DISCARD	11	1
2966	Arnoglossus laterna	1024	60	121	121	COMMERCIAL	12	2
2966	Arnoglossus laterna	1024	60	121	121	COMMERCIAL	12.5	2
2966	Arnoglossus laterna	1024	60	121	121	COMMERCIAL	13.5	1
2966	Arnoglossus laterna	1024	60	121	121	COMMERCIAL	14.5	1
2966	Arnoglossus laterna	1024	60	121	121	COMMERCIAL	15	1
2966	Chelidonichthys lucernus	1024	60	1739	1739	COMMERCIAL	20.5	1
2966	Chelidonichthys lucernus	1024	60	1739	1739	COMMERCIAL	21	1
2966	Chelidonichthys lucernus	1024	60	1739	1739	COMMERCIAL	21.5	1
2966	Chelidonichthys lucernus	1024	60	1739	1739	COMMERCIAL	22	1
2966	Chelidonichthys lucernus	1024	60	1739	1739	COMMERCIAL	22.5	2
2966	Chelidonichthys lucernus	1024	60	1739	1739	COMMERCIAL	23	1
2966	Chelidonichthys lucernus	1024	60	1739	1739	COMMERCIAL	24	1
2966	Chelidonichthys lucernus	1024	60	1739	1739	COMMERCIAL	25	1
2966	Chelidonichthys lucernus	1024	60	1739	1739	COMMERCIAL	28	1
2966	Chelidonichthys lucernus	1024	60	1739	1739	COMMERCIAL	29	1
2966	Chelidonichthys lucernus	1024	60	1739	1739	COMMERCIAL	32	1
2966	Citharus linguatula	1024	60	191	191	COMMERCIAL	11	1
2966	Citharus linguatula	1024	60	191	191	COMMERCIAL	12	1
2966	Citharus linguatula	1024	60	191	191	COMMERCIAL	12.5	1
2966	Citharus linguatula	1024	60	191	191	COMMERCIAL	13	2
2966	Citharus linguatula	1024	60	191	191	COMMERCIAL	13.5	1
2966	Citharus linguatula	1024	60	191	191	COMMERCIAL	14	1
2966	Citharus linguatula	1024	60	191	191	COMMERCIAL	15	1
2966	Citharus linguatula	1024	60	191	191	COMMERCIAL	15.5	2
2966	Illex coindetii	1024	60	434	434	COMMERCIAL	6	1
2966	Illex coindetii	1024	60	434	434	COMMERCIAL	6.5	2
2966	Illex coindetii	1024	60	434	434	COMMERCIAL	7	3
2966	Illex coindetii	1024	60	434	434	COMMERCIAL	7.5	2
2966	Illex coindetii	1024	60	434	434	COMMERCIAL	8	2
2966	Illex coindetii	1024	60	434	434	COMMERCIAL	9	3
2966	Illex coindetii	1024	60	434	434	COMMERCIAL	12.5	1
2966	Illex coindetii	1024	60	434	434	COMMERCIAL	15.5	1
2966	Merluccius merluccius	1024	60	316	316	DISCARD	15.5	1
2966	Merluccius merluccius	1024	60	316	316	DISCARD	16.5	1
2966	Merluccius merluccius	1024	60	316	316	DISCARD	18	1
2966	Merluccius merluccius	1024	60	316	316	DISCARD	18.5	2
2966	Merluccius merluccius	1024	60	316	316	DISCARD	19	3
2966	Merluccius merluccius	1024	60	6060	6060	COMMERCIAL	22.5	2
2966	Merluccius merluccius	1024	60	6060	6060	COMMERCIAL	23	1
2966	Merluccius merluccius	1024	60	6060	6060	COMMERCIAL	23.5	2
2966	Merluccius merluccius	1024	60	6060	6060	COMMERCIAL	24	2
2966	Merluccius merluccius	1024	60	6060	6060	COMMERCIAL	24.5	1
2966	Merluccius merluccius	1024	60	6060	6060	COMMERCIAL	26	1
2966	Merluccius merluccius	1024	60	6060	6060	COMMERCIAL	26.5	2
2966	Merluccius merluccius	1024	60	6060	6060	COMMERCIAL	27.5	3
2966	Merluccius merluccius	1024	60	6060	6060	COMMERCIAL	28	3
2966	Merluccius merluccius	1024	60	6060	6060	COMMERCIAL	28.5	2
2966	Merluccius merluccius	1024	60	6060	6060	COMMERCIAL	29	3
2966	Merluccius merluccius	1024	60	6060	6060	COMMERCIAL	30	1
2966	Merluccius merluccius	1024	60	6060	6060	COMMERCIAL	30.5	1
2966	Merluccius merluccius	1024	60	6060	6060	COMMERCIAL	31.5	3
2966	Merluccius merluccius	1024	60	6060	6060	COMMERCIAL	32	3
2966	Merluccius merluccius	1024	60	6060	6060	COMMERCIAL	32.5	2
2966	Merluccius merluccius	1024	60	6060	6060	COMMERCIAL	34	1
2966	Mullus barbatus	1024	60	230	230	COMMERCIAL	13	1
2966	Mullus barbatus	1024	60	230	230	COMMERCIAL	14	1
2966	Mullus barbatus	1024	60	230	230	COMMERCIAL	15	1
2966	Mullus barbatus	1024	60	230	230	COMMERCIAL	15.5	1
2966	Mullus barbatus	1024	60	230	230	COMMERCIAL	16	1
2966	Mullus barbatus	1024	60	230	230	COMMERCIAL	18	1
2966	Scomber scombrus	1024	60	1812	1812	COMMERCIAL	22	1
2966	Scomber scombrus	1024	60	1812	1812	COMMERCIAL	22.5	4
2966	Scomber scombrus	1024	60	1812	1812	COMMERCIAL	23	1
2966	Scomber scombrus	1024	60	1812	1812	COMMERCIAL	23.5	4
2966	Scomber scombrus	1024	60	1812	1812	COMMERCIAL	24	6
2966	Scomber scombrus	1024	60	1812	1812	COMMERCIAL	24.5	1
2966	Scomber scombrus	1024	60	1812	1812	COMMERCIAL	25	1
2966	Scomber scombrus	1024	60	1812	1812	COMMERCIAL	27.5	1
2967	Arnoglossus laterna	1024	60	183	183	DISCARD	7.5	2
2967	Arnoglossus laterna	1024	60	183	183	DISCARD	8	6
2967	Arnoglossus laterna	1024	60	183	183	DISCARD	8.5	11
2967	Arnoglossus laterna	1024	60	183	183	DISCARD	9	9
2967	Arnoglossus laterna	1024	60	183	183	DISCARD	9.5	2
2967	Arnoglossus laterna	1024	60	183	183	DISCARD	10.5	1
2967	Arnoglossus laterna	1024	60	183	183	DISCARD	11	1
2967	Arnoglossus laterna	1024	60	183	183	DISCARD	11.5	1
2967	Arnoglossus laterna	1024	60	30	30	COMMERCIAL	12	1
2967	Arnoglossus laterna	1024	60	30	30	COMMERCIAL	13.5	1
2967	Chelidonichthys lucernus	1024	60	1680	1680	COMMERCIAL	18.5	1
2967	Chelidonichthys lucernus	1024	60	1680	1680	COMMERCIAL	20.5	1
2967	Chelidonichthys lucernus	1024	60	1680	1680	COMMERCIAL	21	1
2967	Chelidonichthys lucernus	1024	60	1680	1680	COMMERCIAL	21.5	1
2967	Chelidonichthys lucernus	1024	60	1680	1680	COMMERCIAL	22	1
2967	Chelidonichthys lucernus	1024	60	1680	1680	COMMERCIAL	23	2
2967	Chelidonichthys lucernus	1024	60	1680	1680	COMMERCIAL	23.5	2
2967	Chelidonichthys lucernus	1024	60	1680	1680	COMMERCIAL	25.5	1
2967	Chelidonichthys lucernus	1024	60	1680	1680	COMMERCIAL	26	1
2967	Chelidonichthys lucernus	1024	60	1680	1680	COMMERCIAL	26.5	2
2967	Chelidonichthys lucernus	1024	60	1680	1680	COMMERCIAL	27	1
2967	Citharus linguatula	1024	60	480	480	COMMERCIAL	10	2
2967	Citharus linguatula	1024	60	480	480	COMMERCIAL	11	1
2967	Citharus linguatula	1024	60	480	480	COMMERCIAL	12	1
2967	Citharus linguatula	1024	60	480	480	COMMERCIAL	12.5	2
2967	Citharus linguatula	1024	60	480	480	COMMERCIAL	13	4
2967	Citharus linguatula	1024	60	480	480	COMMERCIAL	14	4
2967	Citharus linguatula	1024	60	480	480	COMMERCIAL	14.5	4
2967	Citharus linguatula	1024	60	480	480	COMMERCIAL	15	1
2967	Citharus linguatula	1024	60	480	480	COMMERCIAL	16	1
2967	Citharus linguatula	1024	60	480	480	COMMERCIAL	17	1
2967	Citharus linguatula	1024	60	480	480	COMMERCIAL	20	1
2967	Illex coindetii	1024	60	260	260	COMMERCIAL	5	2
2967	Illex coindetii	1024	60	260	260	COMMERCIAL	6.5	1
2967	Illex coindetii	1024	60	260	260	COMMERCIAL	7	1
2967	Illex coindetii	1024	60	260	260	COMMERCIAL	7.5	1
2967	Illex coindetii	1024	60	260	260	COMMERCIAL	8	1
2967	Illex coindetii	1024	60	260	260	COMMERCIAL	8.5	1
2967	Illex coindetii	1024	60	260	260	COMMERCIAL	10.5	1
2967	Illex coindetii	1024	60	260	260	COMMERCIAL	12	1
2967	Illex coindetii	1024	60	260	260	COMMERCIAL	14	1
2967	Merluccius merluccius	1024	60	280	280	DISCARD	12	2
2967	Merluccius merluccius	1024	60	280	280	DISCARD	13.5	1
2967	Merluccius merluccius	1024	60	280	280	DISCARD	14	1
2967	Merluccius merluccius	1024	60	280	280	DISCARD	14.5	1
2967	Merluccius merluccius	1024	60	280	280	DISCARD	15.5	1
2967	Merluccius merluccius	1024	60	280	280	DISCARD	16.5	1
2967	Merluccius merluccius	1024	60	280	280	DISCARD	17	1
2967	Merluccius merluccius	1024	60	280	280	DISCARD	18	1
2967	Merluccius merluccius	1024	60	280	280	DISCARD	18.5	1
2967	Merluccius merluccius	1024	60	280	280	DISCARD	19.5	1
2967	Merluccius merluccius	1024	60	7400	7400	COMMERCIAL	20.5	1
2967	Merluccius merluccius	1024	60	7400	7400	COMMERCIAL	21	2
2967	Merluccius merluccius	1024	60	7400	7400	COMMERCIAL	21.5	1
2967	Merluccius merluccius	1024	60	7400	7400	COMMERCIAL	22.5	2
2967	Merluccius merluccius	1024	60	7400	7400	COMMERCIAL	23.5	1
2967	Merluccius merluccius	1024	60	7400	7400	COMMERCIAL	24	3
2967	Merluccius merluccius	1024	60	7400	7400	COMMERCIAL	25	4
2967	Merluccius merluccius	1024	60	7400	7400	COMMERCIAL	25.5	2
2967	Merluccius merluccius	1024	60	7400	7400	COMMERCIAL	26	1
2967	Merluccius merluccius	1024	60	7400	7400	COMMERCIAL	26.5	3
2967	Merluccius merluccius	1024	60	7400	7400	COMMERCIAL	27	2
2967	Merluccius merluccius	1024	60	7400	7400	COMMERCIAL	27.5	1
2967	Merluccius merluccius	1024	60	7400	7400	COMMERCIAL	28	2
2967	Merluccius merluccius	1024	60	7400	7400	COMMERCIAL	28.5	3
2967	Merluccius merluccius	1024	60	7400	7400	COMMERCIAL	29	3
2967	Merluccius merluccius	1024	60	7400	7400	COMMERCIAL	29.5	4
2967	Merluccius merluccius	1024	60	7400	7400	COMMERCIAL	30	2
2967	Merluccius merluccius	1024	60	7400	7400	COMMERCIAL	30.5	2
2967	Merluccius merluccius	1024	60	7400	7400	COMMERCIAL	31	1
2967	Merluccius merluccius	1024	60	7400	7400	COMMERCIAL	31.5	1
2967	Merluccius merluccius	1024	60	7400	7400	COMMERCIAL	32	1
2967	Merluccius merluccius	1024	60	7400	7400	COMMERCIAL	32.5	3
2967	Merluccius merluccius	1024	60	7400	7400	COMMERCIAL	35.5	1
2967	Mullus barbatus	1024	60	579	579	COMMERCIAL	13	1
2967	Mullus barbatus	1024	60	579	579	COMMERCIAL	13.5	1
2967	Mullus barbatus	1024	60	579	579	COMMERCIAL	14.5	2
2967	Mullus barbatus	1024	60	579	579	COMMERCIAL	15	3
2967	Mullus barbatus	1024	60	579	579	COMMERCIAL	16	3
2967	Mullus barbatus	1024	60	579	579	COMMERCIAL	17.5	2
2967	Mullus barbatus	1024	60	579	579	COMMERCIAL	21	1
2967	Scomber scombrus	1024	60	20	20	DISCARD	14	1
2967	Scomber scombrus	1024	60	560	560	COMMERCIAL	24	1
2967	Scomber scombrus	1024	60	560	560	COMMERCIAL	24.5	2
2967	Scomber scombrus	1024	60	560	560	COMMERCIAL	25.5	1
2967	Scomber scombrus	1024	60	560	560	COMMERCIAL	26.5	1
2968	Arnoglossus laterna	1024	60	245	245	DISCARD	6	1
2968	Arnoglossus laterna	1024	60	245	245	DISCARD	6.5	2
2968	Arnoglossus laterna	1024	60	245	245	DISCARD	7	4
2968	Arnoglossus laterna	1024	60	245	245	DISCARD	7.5	4
2968	Arnoglossus laterna	1024	60	245	245	DISCARD	8	4
2968	Arnoglossus laterna	1024	60	245	245	DISCARD	8.5	11
2968	Arnoglossus laterna	1024	60	245	245	DISCARD	9	12
2968	Arnoglossus laterna	1024	60	245	245	DISCARD	9.5	6
2968	Arnoglossus laterna	1024	60	245	245	DISCARD	10	1
2968	Arnoglossus laterna	1024	60	245	245	DISCARD	10.5	2
2968	Arnoglossus laterna	1024	60	106	106	COMMERCIAL	12	1
2968	Arnoglossus laterna	1024	60	106	106	COMMERCIAL	14.5	1
2968	Arnoglossus laterna	1024	60	106	106	COMMERCIAL	15	2
2968	Chelidonichthys lucernus	1024	60	1100	1100	COMMERCIAL	19	1
2968	Chelidonichthys lucernus	1024	60	1100	1100	COMMERCIAL	22	1
2968	Chelidonichthys lucernus	1024	60	1100	1100	COMMERCIAL	23	2
2968	Chelidonichthys lucernus	1024	60	1100	1100	COMMERCIAL	25.5	1
2968	Chelidonichthys lucernus	1024	60	1100	1100	COMMERCIAL	26	2
2968	Chelidonichthys lucernus	1024	60	1100	1100	COMMERCIAL	27	1
2968	Citharus linguatula	1024	60	248	248	COMMERCIAL	11	3
2968	Citharus linguatula	1024	60	248	248	COMMERCIAL	11.5	4
2968	Citharus linguatula	1024	60	248	248	COMMERCIAL	12	1
2968	Citharus linguatula	1024	60	248	248	COMMERCIAL	12.5	1
2968	Citharus linguatula	1024	60	248	248	COMMERCIAL	14	2
2968	Citharus linguatula	1024	60	248	248	COMMERCIAL	15	1
2968	Citharus linguatula	1024	60	248	248	COMMERCIAL	15.5	2
2968	Illex coindetii	1024	60	683	683	COMMERCIAL	5	1
2968	Illex coindetii	1024	60	683	683	COMMERCIAL	6	2
2968	Illex coindetii	1024	60	683	683	COMMERCIAL	6.5	3
2968	Illex coindetii	1024	60	683	683	COMMERCIAL	7	4
2968	Illex coindetii	1024	60	683	683	COMMERCIAL	7.5	6
2968	Illex coindetii	1024	60	683	683	COMMERCIAL	8	3
2968	Illex coindetii	1024	60	683	683	COMMERCIAL	9.5	1
2968	Illex coindetii	1024	60	683	683	COMMERCIAL	11	1
2968	Illex coindetii	1024	60	683	683	COMMERCIAL	12	1
2968	Illex coindetii	1024	60	683	683	COMMERCIAL	15.5	1
2968	Illex coindetii	1024	60	683	683	COMMERCIAL	17	2
2968	Merluccius merluccius	1024	60	220	220	DISCARD	10.5	1
2968	Merluccius merluccius	1024	60	220	220	DISCARD	14.5	1
2968	Merluccius merluccius	1024	60	220	220	DISCARD	15	1
2968	Merluccius merluccius	1024	60	220	220	DISCARD	16	2
2968	Merluccius merluccius	1024	60	220	220	DISCARD	18	1
2968	Merluccius merluccius	1024	60	220	220	DISCARD	19	1
2968	Merluccius merluccius	1024	60	6700	6700	COMMERCIAL	20	2
2968	Merluccius merluccius	1024	60	6700	6700	COMMERCIAL	23	2
2968	Merluccius merluccius	1024	60	6700	6700	COMMERCIAL	23.5	1
2968	Merluccius merluccius	1024	60	6700	6700	COMMERCIAL	24	2
2968	Merluccius merluccius	1024	60	6700	6700	COMMERCIAL	25	3
2968	Merluccius merluccius	1024	60	6700	6700	COMMERCIAL	25.5	2
2968	Merluccius merluccius	1024	60	6700	6700	COMMERCIAL	26	5
2968	Merluccius merluccius	1024	60	6700	6700	COMMERCIAL	26.5	2
2968	Merluccius merluccius	1024	60	6700	6700	COMMERCIAL	27	3
2968	Merluccius merluccius	1024	60	6700	6700	COMMERCIAL	27.5	2
2968	Merluccius merluccius	1024	60	6700	6700	COMMERCIAL	28	1
2968	Merluccius merluccius	1024	60	6700	6700	COMMERCIAL	28.5	2
2968	Merluccius merluccius	1024	60	6700	6700	COMMERCIAL	29	4
2968	Merluccius merluccius	1024	60	6700	6700	COMMERCIAL	30	2
2968	Merluccius merluccius	1024	60	6700	6700	COMMERCIAL	30.5	2
2968	Merluccius merluccius	1024	60	6700	6700	COMMERCIAL	31	1
2968	Merluccius merluccius	1024	60	6700	6700	COMMERCIAL	32	1
2968	Merluccius merluccius	1024	60	6700	6700	COMMERCIAL	32.5	1
2968	Merluccius merluccius	1024	60	6700	6700	COMMERCIAL	33.5	1
2968	Merluccius merluccius	1024	60	6700	6700	COMMERCIAL	35	1
2968	Mullus barbatus	1024	60	964	964	COMMERCIAL	12	2
2968	Mullus barbatus	1024	60	964	964	COMMERCIAL	14	1
2968	Mullus barbatus	1024	60	964	964	COMMERCIAL	14.5	3
2968	Mullus barbatus	1024	60	964	964	COMMERCIAL	16	1
2968	Mullus barbatus	1024	60	964	964	COMMERCIAL	16.5	4
2968	Mullus barbatus	1024	60	964	964	COMMERCIAL	17	5
2968	Mullus barbatus	1024	60	964	964	COMMERCIAL	18.5	1
2968	Mullus barbatus	1024	60	964	964	COMMERCIAL	19	1
2968	Scomber scombrus	1024	60	2520	2520	COMMERCIAL	23.5	2
2968	Scomber scombrus	1024	60	2520	2520	COMMERCIAL	24	5
2968	Scomber scombrus	1024	60	2520	2520	COMMERCIAL	25	5
2968	Scomber scombrus	1024	60	2520	2520	COMMERCIAL	25.5	2
2968	Scomber scombrus	1024	60	2520	2520	COMMERCIAL	26	6
2968	Scomber scombrus	1024	60	2520	2520	COMMERCIAL	27	1
2969	Arnoglossus laterna	1024	60	250	250	DISCARD	6	1
2969	Arnoglossus laterna	1024	60	250	250	DISCARD	7	2
2969	Arnoglossus laterna	1024	60	250	250	DISCARD	7.5	3
2969	Arnoglossus laterna	1024	60	250	250	DISCARD	8	5
2969	Arnoglossus laterna	1024	60	250	250	DISCARD	8.5	9
2969	Arnoglossus laterna	1024	60	250	250	DISCARD	9	12
2969	Arnoglossus laterna	1024	60	250	250	DISCARD	9.5	8
2969	Arnoglossus laterna	1024	60	250	250	DISCARD	10	1
2969	Arnoglossus laterna	1024	60	250	250	DISCARD	10.5	1
2969	Arnoglossus laterna	1024	60	22	22	COMMERCIAL	15	1
2969	Chelidonichthys lucernus	1024	60	1564	1564	COMMERCIAL	19.5	1
2969	Chelidonichthys lucernus	1024	60	1564	1564	COMMERCIAL	21	1
2969	Chelidonichthys lucernus	1024	60	1564	1564	COMMERCIAL	22	2
2969	Chelidonichthys lucernus	1024	60	1564	1564	COMMERCIAL	22.5	1
2969	Chelidonichthys lucernus	1024	60	1564	1564	COMMERCIAL	23.5	2
2969	Chelidonichthys lucernus	1024	60	1564	1564	COMMERCIAL	24	1
2969	Chelidonichthys lucernus	1024	60	1564	1564	COMMERCIAL	24.5	1
2969	Chelidonichthys lucernus	1024	60	1564	1564	COMMERCIAL	25	1
2969	Chelidonichthys lucernus	1024	60	1564	1564	COMMERCIAL	28	1
2969	Chelidonichthys lucernus	1024	60	1564	1564	COMMERCIAL	29	1
2969	Citharus linguatula	1024	60	465	465	COMMERCIAL	10	2
2969	Citharus linguatula	1024	60	465	465	COMMERCIAL	10.5	3
2969	Citharus linguatula	1024	60	465	465	COMMERCIAL	11	1
2969	Citharus linguatula	1024	60	465	465	COMMERCIAL	11.5	1
2969	Citharus linguatula	1024	60	465	465	COMMERCIAL	12	1
2969	Citharus linguatula	1024	60	465	465	COMMERCIAL	13	1
2969	Citharus linguatula	1024	60	465	465	COMMERCIAL	13.5	2
2969	Citharus linguatula	1024	60	465	465	COMMERCIAL	14	4
2969	Citharus linguatula	1024	60	465	465	COMMERCIAL	14.5	1
2969	Citharus linguatula	1024	60	465	465	COMMERCIAL	15	3
2969	Citharus linguatula	1024	60	465	465	COMMERCIAL	15.5	1
2969	Citharus linguatula	1024	60	465	465	COMMERCIAL	16	2
2969	Citharus linguatula	1024	60	465	465	COMMERCIAL	17	1
2969	Illex coindetii	1024	60	870	870	COMMERCIAL	4.5	1
2969	Illex coindetii	1024	60	870	870	COMMERCIAL	5	1
2969	Illex coindetii	1024	60	870	870	COMMERCIAL	6	3
2969	Illex coindetii	1024	60	870	870	COMMERCIAL	6.5	6
2969	Illex coindetii	1024	60	870	870	COMMERCIAL	7	2
2969	Illex coindetii	1024	60	870	870	COMMERCIAL	7.5	5
2969	Illex coindetii	1024	60	870	870	COMMERCIAL	8	2
2969	Illex coindetii	1024	60	870	870	COMMERCIAL	8.5	5
2969	Illex coindetii	1024	60	870	870	COMMERCIAL	9.5	2
2969	Illex coindetii	1024	60	870	870	COMMERCIAL	10.5	1
2969	Illex coindetii	1024	60	870	870	COMMERCIAL	16.5	1
2969	Illex coindetii	1024	60	870	870	COMMERCIAL	17	1
2969	Illex coindetii	1024	60	870	870	COMMERCIAL	17.5	1
2969	Merluccius merluccius	1024	60	328	328	DISCARD	13.5	2
2969	Merluccius merluccius	1024	60	328	328	DISCARD	14	1
2969	Merluccius merluccius	1024	60	328	328	DISCARD	15	1
2969	Merluccius merluccius	1024	60	328	328	DISCARD	18	3
2969	Merluccius merluccius	1024	60	328	328	DISCARD	18.5	1
2969	Merluccius merluccius	1024	60	328	328	DISCARD	19	2
2969	Merluccius merluccius	1024	60	328	328	DISCARD	19.5	1
2969	Merluccius merluccius	1024	60	8552	8552	COMMERCIAL	20	1
2969	Merluccius merluccius	1024	60	8552	8552	COMMERCIAL	20.5	1
2969	Merluccius merluccius	1024	60	8552	8552	COMMERCIAL	21	1
2969	Merluccius merluccius	1024	60	8552	8552	COMMERCIAL	21.5	2
2969	Merluccius merluccius	1024	60	8552	8552	COMMERCIAL	22	2
2969	Merluccius merluccius	1024	60	8552	8552	COMMERCIAL	22.5	1
2969	Merluccius merluccius	1024	60	8552	8552	COMMERCIAL	23	1
2969	Merluccius merluccius	1024	60	8552	8552	COMMERCIAL	23.5	5
2969	Merluccius merluccius	1024	60	8552	8552	COMMERCIAL	24	3
2969	Merluccius merluccius	1024	60	8552	8552	COMMERCIAL	24.5	3
2969	Merluccius merluccius	1024	60	8552	8552	COMMERCIAL	25.5	3
2969	Merluccius merluccius	1024	60	8552	8552	COMMERCIAL	26.5	4
2969	Merluccius merluccius	1024	60	8552	8552	COMMERCIAL	27	3
2969	Merluccius merluccius	1024	60	8552	8552	COMMERCIAL	27.5	4
2969	Merluccius merluccius	1024	60	8552	8552	COMMERCIAL	28	5
2969	Merluccius merluccius	1024	60	8552	8552	COMMERCIAL	28.5	4
2969	Merluccius merluccius	1024	60	8552	8552	COMMERCIAL	29	2
2969	Merluccius merluccius	1024	60	8552	8552	COMMERCIAL	29.5	3
2969	Merluccius merluccius	1024	60	8552	8552	COMMERCIAL	30.5	2
2969	Merluccius merluccius	1024	60	8552	8552	COMMERCIAL	31	2
2969	Merluccius merluccius	1024	60	8552	8552	COMMERCIAL	31.5	1
2969	Merluccius merluccius	1024	60	8552	8552	COMMERCIAL	33	2
2969	Merluccius merluccius	1024	60	8552	8552	COMMERCIAL	36	1
2969	Mullus barbatus	1024	60	1062	1062	COMMERCIAL	12.5	1
2969	Mullus barbatus	1024	60	1062	1062	COMMERCIAL	13	3
2969	Mullus barbatus	1024	60	1062	1062	COMMERCIAL	14.5	2
2969	Mullus barbatus	1024	60	1062	1062	COMMERCIAL	15	3
2969	Mullus barbatus	1024	60	1062	1062	COMMERCIAL	16	3
2969	Mullus barbatus	1024	60	1062	1062	COMMERCIAL	17	2
2969	Mullus barbatus	1024	60	1062	1062	COMMERCIAL	17.5	1
2969	Mullus barbatus	1024	60	1062	1062	COMMERCIAL	18	6
2969	Mullus barbatus	1024	60	1062	1062	COMMERCIAL	19	1
2969	Mullus barbatus	1024	60	1062	1062	COMMERCIAL	19.5	1
2969	Scomber scombrus	1024	60	642	642	COMMERCIAL	23.5	2
2969	Scomber scombrus	1024	60	642	642	COMMERCIAL	24.5	3
2969	Scomber scombrus	1024	60	642	642	COMMERCIAL	25.5	1
2970	Arnoglossus laterna	1024	60	232	232	DISCARD	6	1
2970	Arnoglossus laterna	1024	60	232	232	DISCARD	6.5	1
2970	Arnoglossus laterna	1024	60	232	232	DISCARD	7	2
2970	Arnoglossus laterna	1024	60	232	232	DISCARD	7.5	2
2970	Arnoglossus laterna	1024	60	232	232	DISCARD	8	4
2970	Arnoglossus laterna	1024	60	232	232	DISCARD	8.5	6
2970	Arnoglossus laterna	1024	60	232	232	DISCARD	9	9
2970	Arnoglossus laterna	1024	60	232	232	DISCARD	9.5	9
2970	Arnoglossus laterna	1024	60	232	232	DISCARD	10	1
2970	Arnoglossus laterna	1024	60	232	232	DISCARD	10.5	1
2970	Arnoglossus laterna	1024	60	232	232	DISCARD	11	1
2970	Arnoglossus laterna	1024	60	92	92	COMMERCIAL	12.5	1
2970	Arnoglossus laterna	1024	60	92	92	COMMERCIAL	14	1
2970	Arnoglossus laterna	1024	60	92	92	COMMERCIAL	14.5	2
2970	Chelidonichthys lucernus	1024	60	2220	2220	COMMERCIAL	17	1
2970	Chelidonichthys lucernus	1024	60	2220	2220	COMMERCIAL	18	1
2970	Chelidonichthys lucernus	1024	60	2220	2220	COMMERCIAL	20	1
2970	Chelidonichthys lucernus	1024	60	2220	2220	COMMERCIAL	21	1
2970	Chelidonichthys lucernus	1024	60	2220	2220	COMMERCIAL	21.5	2
2970	Chelidonichthys lucernus	1024	60	2220	2220	COMMERCIAL	22	1
2970	Chelidonichthys lucernus	1024	60	2220	2220	COMMERCIAL	23	2
2970	Chelidonichthys lucernus	1024	60	2220	2220	COMMERCIAL	23.5	1
2970	Chelidonichthys lucernus	1024	60	2220	2220	COMMERCIAL	24	2
2970	Chelidonichthys lucernus	1024	60	2220	2220	COMMERCIAL	25	2
2970	Chelidonichthys lucernus	1024	60	2220	2220	COMMERCIAL	25.5	1
2970	Chelidonichthys lucernus	1024	60	2220	2220	COMMERCIAL	26	1
2970	Chelidonichthys lucernus	1024	60	2220	2220	COMMERCIAL	26.5	1
2970	Chelidonichthys lucernus	1024	60	2220	2220	COMMERCIAL	28	1
2970	Chelidonichthys lucernus	1024	60	2220	2220	COMMERCIAL	28.5	1
2970	Citharus linguatula	1024	60	300	300	COMMERCIAL	11.5	4
2970	Citharus linguatula	1024	60	300	300	COMMERCIAL	12	2
2970	Citharus linguatula	1024	60	300	300	COMMERCIAL	13.5	1
2970	Citharus linguatula	1024	60	300	300	COMMERCIAL	14	1
2970	Citharus linguatula	1024	60	300	300	COMMERCIAL	14.5	1
2970	Citharus linguatula	1024	60	300	300	COMMERCIAL	15.5	2
2970	Citharus linguatula	1024	60	300	300	COMMERCIAL	16	1
2970	Citharus linguatula	1024	60	300	300	COMMERCIAL	19	1
2970	Illex coindetii	1024	60	598	598	COMMERCIAL	6	2
2970	Illex coindetii	1024	60	598	598	COMMERCIAL	6.5	1
2970	Illex coindetii	1024	60	598	598	COMMERCIAL	7.5	4
2970	Illex coindetii	1024	60	598	598	COMMERCIAL	8	2
2970	Illex coindetii	1024	60	598	598	COMMERCIAL	8.5	1
2970	Illex coindetii	1024	60	598	598	COMMERCIAL	9	2
2970	Illex coindetii	1024	60	598	598	COMMERCIAL	9.5	3
2970	Illex coindetii	1024	60	598	598	COMMERCIAL	10.5	1
2970	Illex coindetii	1024	60	598	598	COMMERCIAL	11	1
2970	Illex coindetii	1024	60	598	598	COMMERCIAL	11.5	3
2970	Illex coindetii	1024	60	598	598	COMMERCIAL	12	1
2970	Illex coindetii	1024	60	598	598	COMMERCIAL	13.5	1
2970	Merluccius merluccius	1024	60	195	195	DISCARD	13	2
2970	Merluccius merluccius	1024	60	195	195	DISCARD	16	1
2970	Merluccius merluccius	1024	60	195	195	DISCARD	18	1
2970	Merluccius merluccius	1024	60	195	195	DISCARD	19	1
2970	Merluccius merluccius	1024	60	195	195	DISCARD	19.5	1
2970	Merluccius merluccius	1024	60	9585	9585	COMMERCIAL	20	2
2970	Merluccius merluccius	1024	60	9585	9585	COMMERCIAL	21	2
2970	Merluccius merluccius	1024	60	9585	9585	COMMERCIAL	21.5	3
2970	Merluccius merluccius	1024	60	9585	9585	COMMERCIAL	22	2
2970	Merluccius merluccius	1024	60	9585	9585	COMMERCIAL	22.5	3
2970	Merluccius merluccius	1024	60	9585	9585	COMMERCIAL	23	5
2970	Merluccius merluccius	1024	60	9585	9585	COMMERCIAL	23.5	3
2970	Merluccius merluccius	1024	60	9585	9585	COMMERCIAL	24	3
2970	Merluccius merluccius	1024	60	9585	9585	COMMERCIAL	24.5	1
2970	Merluccius merluccius	1024	60	9585	9585	COMMERCIAL	25	6
2970	Merluccius merluccius	1024	60	9585	9585	COMMERCIAL	25.5	4
2970	Merluccius merluccius	1024	60	9585	9585	COMMERCIAL	26	7
2970	Merluccius merluccius	1024	60	9585	9585	COMMERCIAL	26.5	2
2970	Merluccius merluccius	1024	60	9585	9585	COMMERCIAL	27	4
2970	Merluccius merluccius	1024	60	9585	9585	COMMERCIAL	27.5	2
2970	Merluccius merluccius	1024	60	9585	9585	COMMERCIAL	28	4
2970	Merluccius merluccius	1024	60	9585	9585	COMMERCIAL	29	1
2970	Merluccius merluccius	1024	60	9585	9585	COMMERCIAL	29.5	2
2970	Merluccius merluccius	1024	60	9585	9585	COMMERCIAL	30	4
2970	Merluccius merluccius	1024	60	9585	9585	COMMERCIAL	30.5	1
2970	Merluccius merluccius	1024	60	9585	9585	COMMERCIAL	31	3
2970	Merluccius merluccius	1024	60	9585	9585	COMMERCIAL	32	2
2970	Merluccius merluccius	1024	60	9585	9585	COMMERCIAL	32.5	1
2970	Merluccius merluccius	1024	60	9585	9585	COMMERCIAL	33	1
2970	Merluccius merluccius	1024	60	9585	9585	COMMERCIAL	34.5	1
2970	Mullus barbatus	1024	60	930	930	COMMERCIAL	13.5	1
2970	Mullus barbatus	1024	60	930	930	COMMERCIAL	14	1
2970	Mullus barbatus	1024	60	930	930	COMMERCIAL	14.5	4
2970	Mullus barbatus	1024	60	930	930	COMMERCIAL	15	3
2970	Mullus barbatus	1024	60	930	930	COMMERCIAL	15.5	1
2970	Mullus barbatus	1024	60	930	930	COMMERCIAL	16	4
2970	Mullus barbatus	1024	60	930	930	COMMERCIAL	17	2
2970	Mullus barbatus	1024	60	930	930	COMMERCIAL	17.5	2
2970	Mullus barbatus	1024	60	930	930	COMMERCIAL	18	3
2970	Mullus barbatus	1024	60	930	930	COMMERCIAL	19	1
2970	Scomber scombrus	1024	60	1500	1500	COMMERCIAL	22	1
2970	Scomber scombrus	1024	60	1500	1500	COMMERCIAL	23.5	2
2970	Scomber scombrus	1024	60	1500	1500	COMMERCIAL	24	4
2970	Scomber scombrus	1024	60	1500	1500	COMMERCIAL	24.5	3
2970	Scomber scombrus	1024	60	1500	1500	COMMERCIAL	25	3
2971	Arnoglossus laterna	1024	60	97	97	DISCARD	5.5	1
2971	Arnoglossus laterna	1024	60	97	97	DISCARD	7	1
2971	Arnoglossus laterna	1024	60	97	97	DISCARD	7.5	2
2971	Arnoglossus laterna	1024	60	97	97	DISCARD	8	1
2971	Arnoglossus laterna	1024	60	97	97	DISCARD	8.5	6
2971	Arnoglossus laterna	1024	60	97	97	DISCARD	9	6
2971	Arnoglossus laterna	1024	60	97	97	DISCARD	9.5	2
2971	Arnoglossus laterna	1024	60	97	97	DISCARD	10	1
2971	Arnoglossus laterna	1024	60	32	32	COMMERCIAL	13	1
2971	Arnoglossus laterna	1024	60	32	32	COMMERCIAL	14.5	1
2971	Chelidonichthys lucernus	1024	60	2280	2280	COMMERCIAL	18.5	1
2971	Chelidonichthys lucernus	1024	60	2280	2280	COMMERCIAL	19.5	3
2971	Chelidonichthys lucernus	1024	60	2280	2280	COMMERCIAL	20.5	1
2971	Chelidonichthys lucernus	1024	60	2280	2280	COMMERCIAL	21	3
2971	Chelidonichthys lucernus	1024	60	2280	2280	COMMERCIAL	21.5	1
2971	Chelidonichthys lucernus	1024	60	2280	2280	COMMERCIAL	22.5	1
2971	Chelidonichthys lucernus	1024	60	2280	2280	COMMERCIAL	23	1
2971	Chelidonichthys lucernus	1024	60	2280	2280	COMMERCIAL	23.5	1
2971	Chelidonichthys lucernus	1024	60	2280	2280	COMMERCIAL	24.5	3
2971	Chelidonichthys lucernus	1024	60	2280	2280	COMMERCIAL	26	1
2971	Chelidonichthys lucernus	1024	60	2280	2280	COMMERCIAL	26.5	1
2971	Chelidonichthys lucernus	1024	60	2280	2280	COMMERCIAL	29	1
2971	Chelidonichthys lucernus	1024	60	2280	2280	COMMERCIAL	31	1
2971	Citharus linguatula	1024	60	376	376	COMMERCIAL	10	1
2971	Citharus linguatula	1024	60	376	376	COMMERCIAL	12.5	2
2971	Citharus linguatula	1024	60	376	376	COMMERCIAL	13	1
2971	Citharus linguatula	1024	60	376	376	COMMERCIAL	13.5	1
2971	Citharus linguatula	1024	60	376	376	COMMERCIAL	15	1
2971	Citharus linguatula	1024	60	376	376	COMMERCIAL	15.5	2
2971	Citharus linguatula	1024	60	376	376	COMMERCIAL	19.5	1
2971	Citharus linguatula	1024	60	376	376	COMMERCIAL	20	1
2971	Citharus linguatula	1024	60	376	376	COMMERCIAL	21	1
2971	Illex coindetii	1024	60	218	218	COMMERCIAL	4.5	1
2971	Illex coindetii	1024	60	218	218	COMMERCIAL	6.5	1
2971	Illex coindetii	1024	60	218	218	COMMERCIAL	7.5	1
2971	Illex coindetii	1024	60	218	218	COMMERCIAL	8	1
2971	Illex coindetii	1024	60	218	218	COMMERCIAL	8.5	1
2971	Illex coindetii	1024	60	218	218	COMMERCIAL	9	1
2971	Illex coindetii	1024	60	218	218	COMMERCIAL	9.5	1
2971	Illex coindetii	1024	60	218	218	COMMERCIAL	14.5	1
2971	Merluccius merluccius	1024	60	100	100	DISCARD	19.5	2
2971	Merluccius merluccius	1024	60	7200	7200	COMMERCIAL	21	2
2971	Merluccius merluccius	1024	60	7200	7200	COMMERCIAL	21.5	2
2971	Merluccius merluccius	1024	60	7200	7200	COMMERCIAL	22	2
2971	Merluccius merluccius	1024	60	7200	7200	COMMERCIAL	22.5	2
2971	Merluccius merluccius	1024	60	7200	7200	COMMERCIAL	23	2
2971	Merluccius merluccius	1024	60	7200	7200	COMMERCIAL	23.5	1
2971	Merluccius merluccius	1024	60	7200	7200	COMMERCIAL	24	1
2971	Merluccius merluccius	1024	60	7200	7200	COMMERCIAL	24.5	1
2971	Merluccius merluccius	1024	60	7200	7200	COMMERCIAL	25	5
2971	Merluccius merluccius	1024	60	7200	7200	COMMERCIAL	25.5	2
2971	Merluccius merluccius	1024	60	7200	7200	COMMERCIAL	26	5
2971	Merluccius merluccius	1024	60	7200	7200	COMMERCIAL	26.5	3
2971	Merluccius merluccius	1024	60	7200	7200	COMMERCIAL	27	6
2971	Merluccius merluccius	1024	60	7200	7200	COMMERCIAL	27.5	5
2971	Merluccius merluccius	1024	60	7200	7200	COMMERCIAL	28	4
2971	Merluccius merluccius	1024	60	7200	7200	COMMERCIAL	29.5	1
2971	Merluccius merluccius	1024	60	7200	7200	COMMERCIAL	30	2
2971	Merluccius merluccius	1024	60	7200	7200	COMMERCIAL	30.5	1
2971	Merluccius merluccius	1024	60	7200	7200	COMMERCIAL	31	2
2971	Merluccius merluccius	1024	60	7200	7200	COMMERCIAL	31.5	1
2971	Merluccius merluccius	1024	60	7200	7200	COMMERCIAL	32	1
2971	Merluccius merluccius	1024	60	7200	7200	COMMERCIAL	32.5	1
2971	Merluccius merluccius	1024	60	7200	7200	COMMERCIAL	35.5	1
2971	Mullus barbatus	1024	60	388	388	COMMERCIAL	14	1
2971	Mullus barbatus	1024	60	388	388	COMMERCIAL	14.5	2
2971	Mullus barbatus	1024	60	388	388	COMMERCIAL	15.5	1
2971	Mullus barbatus	1024	60	388	388	COMMERCIAL	16	2
2971	Mullus barbatus	1024	60	388	388	COMMERCIAL	16.5	1
2971	Mullus barbatus	1024	60	388	388	COMMERCIAL	17.5	1
2971	Mullus barbatus	1024	60	388	388	COMMERCIAL	18.5	1
2972	Arnoglossus laterna	1024	60	224	224	DISCARD	6	1
2972	Arnoglossus laterna	1024	60	224	224	DISCARD	7	1
2972	Arnoglossus laterna	1024	60	224	224	DISCARD	7.5	2
2972	Arnoglossus laterna	1024	60	224	224	DISCARD	8	7
2972	Arnoglossus laterna	1024	60	224	224	DISCARD	8.5	7
2972	Arnoglossus laterna	1024	60	224	224	DISCARD	9	6
2972	Arnoglossus laterna	1024	60	224	224	DISCARD	9.5	9
2972	Arnoglossus laterna	1024	60	224	224	DISCARD	10	3
2972	Arnoglossus laterna	1024	60	224	224	DISCARD	10.5	1
2972	Arnoglossus laterna	1024	60	224	224	DISCARD	11	1
2972	Arnoglossus laterna	1024	60	91	91	COMMERCIAL	13	1
2972	Arnoglossus laterna	1024	60	91	91	COMMERCIAL	13.5	1
2972	Arnoglossus laterna	1024	60	91	91	COMMERCIAL	14	1
2972	Arnoglossus laterna	1024	60	91	91	COMMERCIAL	15	1
2972	Chelidonichthys lucernus	1024	60	3400	3400	COMMERCIAL	21	1
2972	Chelidonichthys lucernus	1024	60	3400	3400	COMMERCIAL	22	2
2972	Chelidonichthys lucernus	1024	60	3400	3400	COMMERCIAL	22.5	3
2972	Chelidonichthys lucernus	1024	60	3400	3400	COMMERCIAL	23	5
2972	Chelidonichthys lucernus	1024	60	3400	3400	COMMERCIAL	23.5	2
2972	Chelidonichthys lucernus	1024	60	3400	3400	COMMERCIAL	24	3
2972	Chelidonichthys lucernus	1024	60	3400	3400	COMMERCIAL	24.5	1
2972	Chelidonichthys lucernus	1024	60	3400	3400	COMMERCIAL	25	2
2972	Chelidonichthys lucernus	1024	60	3400	3400	COMMERCIAL	25.5	2
2972	Chelidonichthys lucernus	1024	60	3400	3400	COMMERCIAL	26.5	2
2972	Chelidonichthys lucernus	1024	60	3400	3400	COMMERCIAL	27	2
2972	Chelidonichthys lucernus	1024	60	3400	3400	COMMERCIAL	28.5	1
2972	Citharus linguatula	1024	60	184	184	COMMERCIAL	11	1
2972	Citharus linguatula	1024	60	184	184	COMMERCIAL	11.5	2
2972	Citharus linguatula	1024	60	184	184	COMMERCIAL	12	1
2972	Citharus linguatula	1024	60	184	184	COMMERCIAL	12.5	1
2972	Citharus linguatula	1024	60	184	184	COMMERCIAL	13.5	1
2972	Citharus linguatula	1024	60	184	184	COMMERCIAL	15	3
2972	Illex coindetii	1024	60	598	598	COMMERCIAL	5	2
2972	Illex coindetii	1024	60	598	598	COMMERCIAL	5.5	1
2972	Illex coindetii	1024	60	598	598	COMMERCIAL	6	2
2972	Illex coindetii	1024	60	598	598	COMMERCIAL	7	6
2972	Illex coindetii	1024	60	598	598	COMMERCIAL	7.5	2
2972	Illex coindetii	1024	60	598	598	COMMERCIAL	8	4
2972	Illex coindetii	1024	60	598	598	COMMERCIAL	8.5	4
2972	Illex coindetii	1024	60	598	598	COMMERCIAL	9	2
2972	Illex coindetii	1024	60	598	598	COMMERCIAL	10	2
2972	Illex coindetii	1024	60	598	598	COMMERCIAL	10.5	1
2972	Illex coindetii	1024	60	598	598	COMMERCIAL	11.5	1
2972	Illex coindetii	1024	60	598	598	COMMERCIAL	12.5	1
2972	Illex coindetii	1024	60	598	598	COMMERCIAL	13	1
2972	Illex coindetii	1024	60	598	598	COMMERCIAL	14	1
2972	Illex coindetii	1024	60	598	598	COMMERCIAL	14.5	1
2972	Illex coindetii	1024	60	598	598	COMMERCIAL	20	1
2972	Merluccius merluccius	1024	60	230	230	DISCARD	16	3
2972	Merluccius merluccius	1024	60	230	230	DISCARD	17	1
2972	Merluccius merluccius	1024	60	230	230	DISCARD	18	1
2972	Merluccius merluccius	1024	60	230	230	DISCARD	19.5	1
2972	Merluccius merluccius	1024	60	8770	8770	COMMERCIAL	20	1
2972	Merluccius merluccius	1024	60	8770	8770	COMMERCIAL	20.5	1
2972	Merluccius merluccius	1024	60	8770	8770	COMMERCIAL	21.5	1
2972	Merluccius merluccius	1024	60	8770	8770	COMMERCIAL	22	2
2972	Merluccius merluccius	1024	60	8770	8770	COMMERCIAL	22.5	2
2972	Merluccius merluccius	1024	60	8770	8770	COMMERCIAL	23.5	1
2972	Merluccius merluccius	1024	60	8770	8770	COMMERCIAL	24	1
2972	Merluccius merluccius	1024	60	8770	8770	COMMERCIAL	24.5	5
2972	Merluccius merluccius	1024	60	8770	8770	COMMERCIAL	25	1
2972	Merluccius merluccius	1024	60	8770	8770	COMMERCIAL	25.5	6
2972	Merluccius merluccius	1024	60	8770	8770	COMMERCIAL	26	3
2972	Merluccius merluccius	1024	60	8770	8770	COMMERCIAL	26.5	3
2972	Merluccius merluccius	1024	60	8770	8770	COMMERCIAL	27	2
2972	Merluccius merluccius	1024	60	8770	8770	COMMERCIAL	27.5	2
2972	Merluccius merluccius	1024	60	8770	8770	COMMERCIAL	28	4
2972	Merluccius merluccius	1024	60	8770	8770	COMMERCIAL	28.5	2
2972	Merluccius merluccius	1024	60	8770	8770	COMMERCIAL	29	2
2972	Merluccius merluccius	1024	60	8770	8770	COMMERCIAL	29.5	3
2972	Merluccius merluccius	1024	60	8770	8770	COMMERCIAL	30	1
2972	Merluccius merluccius	1024	60	8770	8770	COMMERCIAL	30.5	3
2972	Merluccius merluccius	1024	60	8770	8770	COMMERCIAL	31	1
2972	Merluccius merluccius	1024	60	8770	8770	COMMERCIAL	31.5	1
2972	Merluccius merluccius	1024	60	8770	8770	COMMERCIAL	32	3
2972	Merluccius merluccius	1024	60	8770	8770	COMMERCIAL	32.5	3
2972	Merluccius merluccius	1024	60	8770	8770	COMMERCIAL	36.5	1
2972	Mullus barbatus	1024	60	635	635	COMMERCIAL	12.5	2
2972	Mullus barbatus	1024	60	635	635	COMMERCIAL	13	3
2972	Mullus barbatus	1024	60	635	635	COMMERCIAL	13.5	2
2972	Mullus barbatus	1024	60	635	635	COMMERCIAL	14	2
2972	Mullus barbatus	1024	60	635	635	COMMERCIAL	14.5	1
2972	Mullus barbatus	1024	60	635	635	COMMERCIAL	15	2
2972	Mullus barbatus	1024	60	635	635	COMMERCIAL	16	2
2972	Mullus barbatus	1024	60	635	635	COMMERCIAL	16.5	2
2972	Mullus barbatus	1024	60	635	635	COMMERCIAL	17	2
2972	Scomber scombrus	1024	60	1940	1940	COMMERCIAL	22.5	2
2972	Scomber scombrus	1024	60	1940	1940	COMMERCIAL	23	1
2972	Scomber scombrus	1024	60	1940	1940	COMMERCIAL	23.5	1
2972	Scomber scombrus	1024	60	1940	1940	COMMERCIAL	24	4
2972	Scomber scombrus	1024	60	1940	1940	COMMERCIAL	25	7
2972	Scomber scombrus	1024	60	1940	1940	COMMERCIAL	26	3
2973	Arnoglossus laterna	1024	60	133	133	DISCARD	6	1
2973	Arnoglossus laterna	1024	60	133	133	DISCARD	7	1
2973	Arnoglossus laterna	1024	60	133	133	DISCARD	7.5	2
2973	Arnoglossus laterna	1024	60	133	133	DISCARD	8	3
2973	Arnoglossus laterna	1024	60	133	133	DISCARD	8.5	4
2973	Arnoglossus laterna	1024	60	133	133	DISCARD	9	8
2973	Arnoglossus laterna	1024	60	133	133	DISCARD	9.5	1
2973	Arnoglossus laterna	1024	60	133	133	DISCARD	10	1
2973	Arnoglossus laterna	1024	60	133	133	DISCARD	10.5	1
2973	Arnoglossus laterna	1024	60	133	133	DISCARD	11	2
2973	Arnoglossus laterna	1024	60	80	80	COMMERCIAL	12	2
2973	Arnoglossus laterna	1024	60	80	80	COMMERCIAL	14	1
2973	Arnoglossus laterna	1024	60	80	80	COMMERCIAL	15	1
2973	Chelidonichthys lucernus	1024	60	1466	1466	COMMERCIAL	19	1
2973	Chelidonichthys lucernus	1024	60	1466	1466	COMMERCIAL	21.5	1
2973	Chelidonichthys lucernus	1024	60	1466	1466	COMMERCIAL	22	2
2973	Chelidonichthys lucernus	1024	60	1466	1466	COMMERCIAL	22.5	2
2973	Chelidonichthys lucernus	1024	60	1466	1466	COMMERCIAL	23	1
2973	Chelidonichthys lucernus	1024	60	1466	1466	COMMERCIAL	23.5	1
2973	Chelidonichthys lucernus	1024	60	1466	1466	COMMERCIAL	24	3
2973	Chelidonichthys lucernus	1024	60	1466	1466	COMMERCIAL	24.5	1
2973	Chelidonichthys lucernus	1024	60	1466	1466	COMMERCIAL	27	1
2973	Citharus linguatula	1024	60	140	140	COMMERCIAL	10.5	1
2973	Citharus linguatula	1024	60	140	140	COMMERCIAL	11	1
2973	Citharus linguatula	1024	60	140	140	COMMERCIAL	11.5	2
2973	Citharus linguatula	1024	60	140	140	COMMERCIAL	12.5	1
2973	Citharus linguatula	1024	60	140	140	COMMERCIAL	13	1
2973	Citharus linguatula	1024	60	140	140	COMMERCIAL	13.5	1
2973	Citharus linguatula	1024	60	140	140	COMMERCIAL	15	1
2973	Illex coindetii	1024	60	737	737	COMMERCIAL	5	1
2973	Illex coindetii	1024	60	737	737	COMMERCIAL	5.5	1
2973	Illex coindetii	1024	60	737	737	COMMERCIAL	6	1
2973	Illex coindetii	1024	60	737	737	COMMERCIAL	6.5	1
2973	Illex coindetii	1024	60	737	737	COMMERCIAL	7	2
2973	Illex coindetii	1024	60	737	737	COMMERCIAL	7.5	3
2973	Illex coindetii	1024	60	737	737	COMMERCIAL	8	4
2973	Illex coindetii	1024	60	737	737	COMMERCIAL	8.5	1
2973	Illex coindetii	1024	60	737	737	COMMERCIAL	9.5	4
2973	Illex coindetii	1024	60	737	737	COMMERCIAL	10	1
2973	Illex coindetii	1024	60	737	737	COMMERCIAL	10.5	2
2973	Illex coindetii	1024	60	737	737	COMMERCIAL	11.5	1
2973	Illex coindetii	1024	60	737	737	COMMERCIAL	20	1
2973	Merluccius merluccius	1024	60	169	169	DISCARD	16.5	1
2973	Merluccius merluccius	1024	60	169	169	DISCARD	17.5	1
2973	Merluccius merluccius	1024	60	169	169	DISCARD	18.5	1
2973	Merluccius merluccius	1024	60	169	169	DISCARD	19.5	1
2973	Merluccius merluccius	1024	60	6451	6451	COMMERCIAL	20	1
2973	Merluccius merluccius	1024	60	6451	6451	COMMERCIAL	20.5	1
2973	Merluccius merluccius	1024	60	6451	6451	COMMERCIAL	21	1
2973	Merluccius merluccius	1024	60	6451	6451	COMMERCIAL	21.5	2
2973	Merluccius merluccius	1024	60	6451	6451	COMMERCIAL	22	2
2973	Merluccius merluccius	1024	60	6451	6451	COMMERCIAL	22.5	3
2973	Merluccius merluccius	1024	60	6451	6451	COMMERCIAL	24	6
2973	Merluccius merluccius	1024	60	6451	6451	COMMERCIAL	24.5	1
2973	Merluccius merluccius	1024	60	6451	6451	COMMERCIAL	25.5	1
2973	Merluccius merluccius	1024	60	6451	6451	COMMERCIAL	26	3
2973	Merluccius merluccius	1024	60	6451	6451	COMMERCIAL	26.5	5
2973	Merluccius merluccius	1024	60	6451	6451	COMMERCIAL	27	2
2973	Merluccius merluccius	1024	60	6451	6451	COMMERCIAL	27.5	2
2973	Merluccius merluccius	1024	60	6451	6451	COMMERCIAL	28	1
2973	Merluccius merluccius	1024	60	6451	6451	COMMERCIAL	28.5	2
2973	Merluccius merluccius	1024	60	6451	6451	COMMERCIAL	29	2
2973	Merluccius merluccius	1024	60	6451	6451	COMMERCIAL	29.5	1
2973	Merluccius merluccius	1024	60	6451	6451	COMMERCIAL	30	2
2973	Merluccius merluccius	1024	60	6451	6451	COMMERCIAL	30.5	1
2973	Merluccius merluccius	1024	60	6451	6451	COMMERCIAL	31	2
2973	Merluccius merluccius	1024	60	6451	6451	COMMERCIAL	31.5	1
2973	Merluccius merluccius	1024	60	6451	6451	COMMERCIAL	33	1
2973	Merluccius merluccius	1024	60	6451	6451	COMMERCIAL	34	1
2973	Mullus barbatus	1024	60	526	526	COMMERCIAL	15	2
2973	Mullus barbatus	1024	60	526	526	COMMERCIAL	15.5	1
2973	Mullus barbatus	1024	60	526	526	COMMERCIAL	16	2
2973	Mullus barbatus	1024	60	526	526	COMMERCIAL	16.5	1
2973	Mullus barbatus	1024	60	526	526	COMMERCIAL	18	3
2973	Mullus barbatus	1024	60	526	526	COMMERCIAL	19	1
2973	Scomber scombrus	1024	60	90	90	COMMERCIAL	24	1
2974	Arnoglossus laterna	1024	60	133	133	DISCARD	6	1
2974	Arnoglossus laterna	1024	60	133	133	DISCARD	6.5	2
2974	Arnoglossus laterna	1024	60	133	133	DISCARD	7	2
2974	Arnoglossus laterna	1024	60	133	133	DISCARD	8	7
2974	Arnoglossus laterna	1024	60	133	133	DISCARD	8.5	6
2974	Arnoglossus laterna	1024	60	133	133	DISCARD	9	7
2974	Arnoglossus laterna	1024	60	133	133	DISCARD	10	2
2974	Arnoglossus laterna	1024	60	133	133	DISCARD	11	1
2974	Arnoglossus laterna	1024	60	47	47	COMMERCIAL	12.5	1
2974	Arnoglossus laterna	1024	60	47	47	COMMERCIAL	13	1
2974	Arnoglossus laterna	1024	60	47	47	COMMERCIAL	14	1
2974	Chelidonichthys lucernus	1024	60	1530	1530	COMMERCIAL	19.5	1
2974	Chelidonichthys lucernus	1024	60	1530	1530	COMMERCIAL	20.5	1
2974	Chelidonichthys lucernus	1024	60	1530	1530	COMMERCIAL	21.5	1
2974	Chelidonichthys lucernus	1024	60	1530	1530	COMMERCIAL	22.5	1
2974	Chelidonichthys lucernus	1024	60	1530	1530	COMMERCIAL	23	1
2974	Chelidonichthys lucernus	1024	60	1530	1530	COMMERCIAL	24	2
2974	Chelidonichthys lucernus	1024	60	1530	1530	COMMERCIAL	26.5	2
2974	Citharus linguatula	1024	60	353	353	COMMERCIAL	12	1
2974	Citharus linguatula	1024	60	353	353	COMMERCIAL	12.5	1
2974	Citharus linguatula	1024	60	353	353	COMMERCIAL	13	3
2974	Citharus linguatula	1024	60	353	353	COMMERCIAL	15	2
2974	Citharus linguatula	1024	60	353	353	COMMERCIAL	15.5	1
2974	Citharus linguatula	1024	60	353	353	COMMERCIAL	16	1
2974	Citharus linguatula	1024	60	353	353	COMMERCIAL	16.5	1
2974	Citharus linguatula	1024	60	353	353	COMMERCIAL	17	1
2974	Citharus linguatula	1024	60	353	353	COMMERCIAL	20	1
2974	Illex coindetii	1024	60	294	294	COMMERCIAL	4.5	1
2974	Illex coindetii	1024	60	294	294	COMMERCIAL	6.5	1
2974	Illex coindetii	1024	60	294	294	COMMERCIAL	7	1
2974	Illex coindetii	1024	60	294	294	COMMERCIAL	8	2
2974	Illex coindetii	1024	60	294	294	COMMERCIAL	8.5	3
2974	Illex coindetii	1024	60	294	294	COMMERCIAL	9	1
2974	Illex coindetii	1024	60	294	294	COMMERCIAL	9.5	1
2974	Illex coindetii	1024	60	294	294	COMMERCIAL	15.5	1
2974	Merluccius merluccius	1024	60	335	335	DISCARD	11.5	1
2974	Merluccius merluccius	1024	60	335	335	DISCARD	15	1
2974	Merluccius merluccius	1024	60	335	335	DISCARD	18.5	1
2974	Merluccius merluccius	1024	60	335	335	DISCARD	19	3
2974	Merluccius merluccius	1024	60	335	335	DISCARD	19.5	2
2974	Merluccius merluccius	1024	60	4985	4985	COMMERCIAL	20.5	2
2974	Merluccius merluccius	1024	60	4985	4985	COMMERCIAL	21	2
2974	Merluccius merluccius	1024	60	4985	4985	COMMERCIAL	21.5	1
2974	Merluccius merluccius	1024	60	4985	4985	COMMERCIAL	22	1
2974	Merluccius merluccius	1024	60	4985	4985	COMMERCIAL	22.5	2
2974	Merluccius merluccius	1024	60	4985	4985	COMMERCIAL	23	1
2974	Merluccius merluccius	1024	60	4985	4985	COMMERCIAL	23.5	2
2974	Merluccius merluccius	1024	60	4985	4985	COMMERCIAL	24	1
2974	Merluccius merluccius	1024	60	4985	4985	COMMERCIAL	24.5	3
2974	Merluccius merluccius	1024	60	4985	4985	COMMERCIAL	25	2
2974	Merluccius merluccius	1024	60	4985	4985	COMMERCIAL	25.5	1
2974	Merluccius merluccius	1024	60	4985	4985	COMMERCIAL	26	3
2974	Merluccius merluccius	1024	60	4985	4985	COMMERCIAL	26.5	3
2974	Merluccius merluccius	1024	60	4985	4985	COMMERCIAL	27	5
2974	Merluccius merluccius	1024	60	4985	4985	COMMERCIAL	28	1
2974	Merluccius merluccius	1024	60	4985	4985	COMMERCIAL	28.5	1
2974	Merluccius merluccius	1024	60	4985	4985	COMMERCIAL	29	1
2974	Merluccius merluccius	1024	60	4985	4985	COMMERCIAL	30	3
2974	Mullus barbatus	1024	60	353	353	COMMERCIAL	13	1
2974	Mullus barbatus	1024	60	353	353	COMMERCIAL	14	1
2974	Mullus barbatus	1024	60	353	353	COMMERCIAL	14.5	2
2974	Mullus barbatus	1024	60	353	353	COMMERCIAL	15.5	1
2974	Mullus barbatus	1024	60	353	353	COMMERCIAL	16	1
2974	Mullus barbatus	1024	60	353	353	COMMERCIAL	17	1
2974	Mullus barbatus	1024	60	353	353	COMMERCIAL	17.5	1
2974	Mullus barbatus	1024	60	353	353	COMMERCIAL	18	1
2974	Mullus barbatus	1024	60	353	353	COMMERCIAL	19	1
2974	Mullus barbatus	1024	60	353	353	COMMERCIAL	20	1
2974	Scomber scombrus	1024	60	574	574	COMMERCIAL	24	3
2974	Scomber scombrus	1024	60	574	574	COMMERCIAL	24.5	1
2974	Scomber scombrus	1024	60	574	574	COMMERCIAL	30	1
2975	Arnoglossus laterna	1024	60	288	288	DISCARD	7	1
2975	Arnoglossus laterna	1024	60	288	288	DISCARD	7.5	3
2975	Arnoglossus laterna	1024	60	288	288	DISCARD	8	3
2975	Arnoglossus laterna	1024	60	288	288	DISCARD	8.5	13
2975	Arnoglossus laterna	1024	60	288	288	DISCARD	9	9
2975	Arnoglossus laterna	1024	60	288	288	DISCARD	9.5	9
2975	Arnoglossus laterna	1024	60	288	288	DISCARD	10	2
2975	Arnoglossus laterna	1024	60	288	288	DISCARD	10.5	1
2975	Arnoglossus laterna	1024	60	288	288	DISCARD	11	1
2975	Arnoglossus laterna	1024	60	67	67	COMMERCIAL	12.5	1
2975	Arnoglossus laterna	1024	60	67	67	COMMERCIAL	13.5	1
2975	Arnoglossus laterna	1024	60	67	67	COMMERCIAL	14.5	1
2975	Chelidonichthys lucernus	1024	60	740	740	COMMERCIAL	20.5	1
2975	Chelidonichthys lucernus	1024	60	740	740	COMMERCIAL	22.5	2
2975	Chelidonichthys lucernus	1024	60	740	740	COMMERCIAL	23.5	1
2975	Chelidonichthys lucernus	1024	60	740	740	COMMERCIAL	24	1
2975	Chelidonichthys lucernus	1024	60	740	740	COMMERCIAL	28	1
2975	Citharus linguatula	1024	60	152	152	COMMERCIAL	13.5	2
2975	Citharus linguatula	1024	60	152	152	COMMERCIAL	14	2
2975	Citharus linguatula	1024	60	152	152	COMMERCIAL	15	1
2975	Citharus linguatula	1024	60	152	152	COMMERCIAL	16	1
2975	Illex coindetii	1024	60	465	465	COMMERCIAL	4	1
2975	Illex coindetii	1024	60	465	465	COMMERCIAL	5.5	1
2975	Illex coindetii	1024	60	465	465	COMMERCIAL	6	1
2975	Illex coindetii	1024	60	465	465	COMMERCIAL	6.5	1
2975	Illex coindetii	1024	60	465	465	COMMERCIAL	7	1
2975	Illex coindetii	1024	60	465	465	COMMERCIAL	7.5	3
2975	Illex coindetii	1024	60	465	465	COMMERCIAL	8	1
2975	Illex coindetii	1024	60	465	465	COMMERCIAL	8.5	1
2975	Illex coindetii	1024	60	465	465	COMMERCIAL	9	5
2975	Illex coindetii	1024	60	465	465	COMMERCIAL	9.5	3
2975	Illex coindetii	1024	60	465	465	COMMERCIAL	10	1
2975	Illex coindetii	1024	60	465	465	COMMERCIAL	11.5	1
2975	Illex coindetii	1024	60	465	465	COMMERCIAL	12	1
2975	Merluccius merluccius	1024	60	276	276	DISCARD	14	1
2975	Merluccius merluccius	1024	60	276	276	DISCARD	14.5	1
2975	Merluccius merluccius	1024	60	276	276	DISCARD	16.5	1
2975	Merluccius merluccius	1024	60	276	276	DISCARD	17	1
2975	Merluccius merluccius	1024	60	276	276	DISCARD	18	1
2975	Merluccius merluccius	1024	60	276	276	DISCARD	18.5	1
2975	Merluccius merluccius	1024	60	276	276	DISCARD	19.5	2
2975	Merluccius merluccius	1024	60	6280	6280	COMMERCIAL	20	1
2975	Merluccius merluccius	1024	60	6280	6280	COMMERCIAL	20.5	2
2975	Merluccius merluccius	1024	60	6280	6280	COMMERCIAL	21.5	2
2975	Merluccius merluccius	1024	60	6280	6280	COMMERCIAL	22	1
2975	Merluccius merluccius	1024	60	6280	6280	COMMERCIAL	22.5	2
2975	Merluccius merluccius	1024	60	6280	6280	COMMERCIAL	23	3
2975	Merluccius merluccius	1024	60	6280	6280	COMMERCIAL	23.5	2
2975	Merluccius merluccius	1024	60	6280	6280	COMMERCIAL	24	1
2975	Merluccius merluccius	1024	60	6280	6280	COMMERCIAL	24.5	2
2975	Merluccius merluccius	1024	60	6280	6280	COMMERCIAL	25.5	2
2975	Merluccius merluccius	1024	60	6280	6280	COMMERCIAL	26.5	2
2975	Merluccius merluccius	1024	60	6280	6280	COMMERCIAL	27	3
2975	Merluccius merluccius	1024	60	6280	6280	COMMERCIAL	27.5	1
2975	Merluccius merluccius	1024	60	6280	6280	COMMERCIAL	28	1
2975	Merluccius merluccius	1024	60	6280	6280	COMMERCIAL	29	4
2975	Merluccius merluccius	1024	60	6280	6280	COMMERCIAL	29.5	2
2975	Merluccius merluccius	1024	60	6280	6280	COMMERCIAL	30.5	4
2975	Merluccius merluccius	1024	60	6280	6280	COMMERCIAL	31.5	2
2975	Merluccius merluccius	1024	60	6280	6280	COMMERCIAL	32.5	1
2975	Merluccius merluccius	1024	60	6280	6280	COMMERCIAL	33	1
2975	Merluccius merluccius	1024	60	6280	6280	COMMERCIAL	37	1
2975	Mullus barbatus	1024	60	793	793	COMMERCIAL	13	1
2975	Mullus barbatus	1024	60	793	793	COMMERCIAL	13.5	1
2975	Mullus barbatus	1024	60	793	793	COMMERCIAL	14	1
2975	Mullus barbatus	1024	60	793	793	COMMERCIAL	14.5	1
2975	Mullus barbatus	1024	60	793	793	COMMERCIAL	15	4
2975	Mullus barbatus	1024	60	793	793	COMMERCIAL	17	4
2975	Mullus barbatus	1024	60	793	793	COMMERCIAL	18	2
2975	Mullus barbatus	1024	60	793	793	COMMERCIAL	18.5	1
2975	Mullus barbatus	1024	60	793	793	COMMERCIAL	19	1
2975	Mullus barbatus	1024	60	793	793	COMMERCIAL	20	1
2975	Scomber scombrus	1024	60	27	27	DISCARD	14	1
2975	Scomber scombrus	1024	60	400	400	COMMERCIAL	22	1
2975	Scomber scombrus	1024	60	400	400	COMMERCIAL	24	1
2975	Scomber scombrus	1024	60	400	400	COMMERCIAL	24.5	1
2975	Scomber scombrus	1024	60	400	400	COMMERCIAL	25.5	1
